# Supplementary material for: Lead, cadmium, and other trace elements in the liver of golden eagles and white-tailed eagles: recent data from Poland and a systematic review of previous studies
Source: Environ Sci Pollut Res Int. 2022 Dec 30;30(13):38566–81. doi: 10.1007/s11356-022-25024-y (PMC10039830; doi:10.1007/s11356-022-25024-y)
Supplement: Supplementary file 1 — Supplementary file1 (XLSX 62 KB) [file 11356_2022_25024_MOESM1_ESM.xlsx]

## Sheet: Readme
Lead, cadmium, and other trace elements in the liver of golden eagles and white-tailed eagles: Recent data from Poland and a systematic review of previous studies
Maciej Durkalec1,*, Agnieszka Nawrocka1, Ignacy Kitowski2, Aleksandra Filipek1, Bartosz Sell1, Mirosława Kmiecik1, and Piotr Jedziniak1
1 Department of Pharmacology and Toxicology, National Veterinary Research Institute, Aleja Partyzantów 57, 24-100 Puławy, Poland
2 Department of Zoology and Animal Ecology, University of Life Sciences in Lublin, Akademicka 13, 20-950, Lublin, Poland
*Corresponding author: Maciej Durkalec, ORCID: 0000-0001-6036-7953; maciej.durkalec@piwet.pulawy.pl
Analytical data			Literature data
Samp_code	internal sample code		Ref_No	reference number
Year	year the dead individual was found / year of sampling		Reference	reference
Species	species scientific name		First_author	first author
As	concentration of As (in mg kg-1 dw)		Authors	list of authors
Ba	concentration of Ba (in mg kg-1 dw)		Title	article title
Be	concentration of Be (in mg kg-1 dw)		Article_type	type of article
Cd	concentration of Cd (in mg kg-1 dw)		Pub_year	year of publication
Co	concentration of Co (in mg kg-1 dw)		Journal	journal name
Cr	concentration of Cr (in mg kg-1 dw)		J_abbrev	abbreviated journal name
Cu	concentration of Cu (in mg kg-1 dw)		DOI	DOI number
Fe	concentration of Fe (in mg kg-1 dw)		Species	species studied
Mg	concentration of Mg (in mg kg-1 dw)		Country	country
Mn	concentration of Mn (in mg kg-1 dw)		Region	region
Mo	concentration of Mo (in mg kg-1 dw)		Year_start	initial year of study
Pb	concentration of Pb (in mg kg-1 dw)		Year_end	final year of study
Se	concentration of Se (in mg kg-1 dw)		Element	element studied
Th	concentration of Th (in mg kg-1 dw)		Analytical_technique	analytical technique used
Tl	concentration of Tl (in mg kg-1 dw)		QC	information on whether quality control has been described
U	concentration of U (in mg kg-1 dw)		QC_samp_type	type of QC sample used
V	concentration of V (in mg kg-1 dw)		DL	detection limit (in mg kg-1 or mg L-1)
Zn	concentration of Zn (in mg kg-1 dw)		DL_type	type of detection limit
Season	season of sampling		Age_category	age category
Sex	sex		Age	age (years)
Age_class	age class		Sex	sex
Voivodeship	voivodeship (province of Poland)		Other_categories	other grouping variables (e.g. death cause)
Region	Region (NW, NE, SW, SE)		N	sample size
Coordinates	sampling site coordinates (in decimal format)		Val	result (descriptive statistics)
Death_cause_Sell_et_al_2022	probable cause of death (see Sell et al., 2022; https://doi.org/10.3390/toxics10020063)		Val_type	type of result (arithmetic mean, geometric mean, median)
			Min	minimum
			Max	maximum
			Res_Expression	results expressed on dry or wet weight of sample

## Sheet: Analytical data
Samp_code	Year	Species	As	Ba	Be	Cd	Co	Cr	Cu	Fe	Mg	Mn	Mo	Pb	Se	Th	Tl	U	V	Zn	Season	Sex	Age_class	Voivodeship	Region	Coordinates	Death_cause_Sell_et_al_2022
2010/02	2010	Aquila chrysaetos	7.77418	99.4931	4.73355	1448.67	77.9881	9.01909	23535.8	741694	851386	24851.3	1950.79	807.421	2860.68	7.38369	37.9491	<LOQ	230.656	103483	spring-summer	female	adult	Subcarpathian	SE	49.560586, 21.524018	NA
2010/06	2010	Aquila chrysaetos	<LOQ	15.7465	<LOQ	828.408	50.0593	25.7771	26325.8	1.35991e+06	805614	14305.6	1950.62	1133.14	3255.15	<LOQ	4.83223	<LOQ	72.3946	119275	spring-summer	male	adult	Subcarpathian	SE	49.560586, 21.524018	NA
2014/01	2014	Aquila chrysaetos	4.93639	327.797	<LOQ	1322.41	88.5315	26.2333	20378.6	2.30872e+06	771947	10955.5	2026.21	4092.86	2497.73	<LOQ	4.01977	<LOQ	203.953	101741	autumn-winter	female	adult	Subcarpathian	SE	49.510764, 21.485926	NA
2016/03	2016	Haliaeetus albicilla	21.1257	32.5522	<LOQ	165.083	68.9154	85.4314	39168.3	972208	801525	13252.4	2248.54	141.447	8683.78	<LOQ	2	<LOQ	234.991	88000.8	spring-summer	male	NA	Greater Poland	NW	51.97947, 17.458983	NA
2016/04	2016	Haliaeetus albicilla	7.86958	14.7368	<LOQ	386.118	242.8	10.8409	18029.3	5.22454e+06	980785	22525.9	2528.02	3464.5	3787.68	<LOQ	7.14587	<LOQ	540.761	275774	autumn-winter	NA	NA	Podlaskie	NE	52.817135, 22.294532	NA
2017/05	2017	Haliaeetus albicilla	3.8475	52.4508	<LOQ	192.631	85.7126	26.1864	17367.9	4.64776e+06	909219	12527.8	3497.46	3128.26	5245.3	<LOQ	9.31086	<LOQ	162.166	90986.2	spring-summer	NA	NA	Subcarpathian	SE	50.158981, 23.112657	NA
2017/23	2017	Haliaeetus albicilla	3.9877	42.0529	<LOQ	186.151	62.4267	26.8233	11388.4	2.86508e+06	734425	13826	2501.58	2172.56	3880.71	<LOQ	7.05231	<LOQ	241.463	92617	autumn-winter	female	juvenile	Opole	SW	50.269488, 17.794089	NA
2017/28	2017	Haliaeetus albicilla	<LOQ	98.109	<LOQ	113.006	18.7917	49.987	5272.26	1.94889e+06	446716	4535.66	339.106	310.201	3221.47	<LOQ	2	<LOQ	68.335	50030.7	autumn-winter	male	adult	Opole	SW	50.173367, 17.839737	NA
2018/01	2018	Haliaeetus albicilla	15.2768	59.3196	<LOQ	150.647	52.5318	15.3127	14551	2.33043e+06	769265	12952	2735.66	647.332	3228.01	<LOQ	2	<LOQ	88.5301	95499.1	autumn-winter	NA	NA	Podlaskie	NE	52.956951, 22.520669	carbofuran
2018/02	2018	Haliaeetus albicilla	16.5975	54.3699	<LOQ	182.305	54.9014	232.018	18618.1	2.04595e+06	802448	16407.5	2948.99	450.486	5034.03	<LOQ	11.0501	<LOQ	231.942	105155	autumn-winter	NA	NA	Subcarpathian	SE	50.359293, 23.260554	carbofuran
2018/03	2018	Haliaeetus albicilla	33.8872	376.141	5.11431	55.1333	46.2441	40.3317	21367.7	2.09608e+06	753128	12789.3	1853.86	1844.57	3152.52	4.66643	34.2018	<LOQ	68.9681	80967.4	autumn-winter	NA	NA	Subcarpathian	SE	50.359293, 23.260554	carbofuran
2018/04	2018	Haliaeetus albicilla	12.8061	65.4264	4.40422	294.611	81.4451	30.1099	18964.4	2.00761e+06	859355	14731.7	2363.22	3112.35	4072.41	<LOQ	6.17436	<LOQ	166.702	140276	autumn-winter	NA	NA	Subcarpathian	SE	50.359293, 23.260554	carbofuran
2018/05	2018	Haliaeetus albicilla	12.6961	45.4236	<LOQ	38.7812	41.4047	7.7463	14711.2	1.8065e+06	707085	8382.67	1958.48	568.142	9679.68	<LOQ	2	<LOQ	58.7641	69837.1	spring-summer	NA	NA	Lublin	SE	NA	not identified
2018/06	2018	Haliaeetus albicilla	15.3287	127.52	<LOQ	108.762	33.172	830.175	8808.92	2.71844e+06	576721	11186.8	1344.29	10757	3873.08	<LOQ	16.3093	<LOQ	176.398	123250	spring-summer	NA	NA	Lublin	SE	NA	not identified
2018/07	2018	Haliaeetus albicilla	19.7362	149.803	<LOQ	79.4706	59.9054	49.2059	20039.9	2.47012e+06	765511	6492.2	2442.25	872.333	3904.34	<LOQ	5.3057	<LOQ	84.1806	118176	spring-summer	NA	NA	Subcarpathian	SE	50.355484, 23.279235	carbofuran
2018/08	2018	Haliaeetus albicilla	18	258.77	<LOQ	132.539	35.4707	13.0831	34305.3	2.0526e+06	922856	6798.84	2061.19	2011	3316.85	<LOQ	10.3182	<LOQ	81.1343	148799	spring-summer	NA	NA	Subcarpathian	SE	50.355484, 23.279235	carbofuran
2018/09	2018	Haliaeetus albicilla	18.9352	206.295	4.94175	151.059	63.9401	11.7117	19788.3	2.38746e+06	836735	9277	2608.48	5667.48	4754.85	<LOQ	7.71732	<LOQ	54.5185	158908	spring-summer	NA	NA	Subcarpathian	SE	50.355484, 23.279235	carbofuran
2018/10	2018	Haliaeetus albicilla	10.658	187.623	<LOQ	166.053	34.0371	90.9485	9563.37	1.57215e+06	1.36887e+06	10404.9	1336.96	2793.34	2346.93	<LOQ	9.7213	<LOQ	188.607	112275	autumn-winter	NA	NA	Warmian-Masurian	NE	53.831198, 20.344434	not identified
2018/11	2018	Haliaeetus albicilla	37.0978	45.5182	<LOQ	301.2	91.1659	3.9866	19713.8	1.51514e+06	684417	12080	2013.13	112.461	7758.27	<LOQ	5.73108	<LOQ	122.881	87664.1	autumn-winter	NA	NA	Lublin	SE	50.909738, 22.308397	carbofuran
2018/12	2018	Haliaeetus albicilla	28.5855	11.9572	<LOQ	126.581	56.6854	<LOQ	18346.2	1.8862e+06	637371	12574	1824.92	1273.61	4305.72	<LOQ	8.50074	<LOQ	175.73	67272.8	autumn-winter	male	NA	Lublin	SE	50.491102, 23.149449	carbofuran
2018/13	2018	Haliaeetus albicilla	44.9391	31.0828	<LOQ	199.027	63.8984	16.872	21966.2	2.01848e+06	753650	14165.7	2219.22	3695.07	4175.36	<LOQ	12.6561	<LOQ	253.412	88885.9	autumn-winter	female	NA	Lublin	SE	51.030737, 22.723264	carbofuran
2019/14	2019	Haliaeetus albicilla	17.8215	31.0966	<LOQ	79.6981	98.0611	10.8911	11971.4	1.78722e+06	799145	11080.4	1834.96	66.5019	2901.18	<LOQ	2	<LOQ	66.7198	98454.3	autumn-winter	NA	NA	Podlaskie	NE	53.23161, 23.073116	carbofuran
2019/21	2019	Haliaeetus albicilla	27.9418	48.3116	<LOQ	99.077	91.5433	32.3176	12188.8	2.01604e+06	880503	7778.6	1923.69	152.7	8951.41	<LOQ	2	<LOQ	66.0273	82398.5	spring-summer	NA	adult	Lublin	SE	51.152974, 21.921067	carbofuran
2020/24	2019	Haliaeetus albicilla	31.1865	93.6066	<LOQ	166.891	35.1055	<LOQ	12792.7	1.06288e+06	625307	5441.96	2127.15	284.102	3485.47	<LOQ	20.7571	<LOQ	228.938	70007.8	spring-summer	male	adult	Opole	SW	50.216336, 17.833309	bendiocarb
2020/25	2019	Haliaeetus albicilla	26.1673	74.8871	<LOQ	221.601	51.7278	73.5006	13968.3	1.05004e+06	620769	5123.02	2063.4	387.746	3588.07	<LOQ	34.5635	<LOQ	297.559	78172.1	spring-summer	female	juvenile	Opole	SW	50.912905, 17.484469	bendiocarb
2020/26	2020	Haliaeetus albicilla	14.0907	197.214	<LOQ	229.706	35.6412	7.49105	14702.8	2.02345e+06	734640	13363.5	1892.94	1223.08	3865.45	<LOQ	42.0518	<LOQ	370.909	78850.6	autumn-winter	female	juvenile	Opole	SW	50.155791, 17.620935	bendiocarb
2020/27	2020	Haliaeetus albicilla	11.009	72.2456	<LOQ	56.847	34.6635	<LOQ	14060.9	1.69502e+06	688227	13222.3	1474.1	1384.11	2538.29	<LOQ	14.9824	<LOQ	216.862	71175.6	autumn-winter	male	adult	Opole	SW	51.08895, 17.631649	not identified
2020/29	2020	Haliaeetus albicilla	27.0713	53.469	<LOQ	95.0974	47.6648	16.9065	15239.7	1.61792e+06	585030	14672.7	1517.09	660.477	3410.7	<LOQ	5.68458	<LOQ	248.197	73978.4	autumn-winter	NA	adult	Subcarpathian	SE	50.22081, 22.948335	carbofuran
2020/30	2020	Haliaeetus albicilla	27.944	30.1681	6.66889	275.027	104.607	10.9835	12967.7	2.55458e+06	748672	12683.1	2686.02	4290.76	2502.28	12.9466	20.5797	<LOQ	303.194	104224	autumn-winter	female	NA	Lublin	SE	50.648456, 22.519145	anticoagulants
2020/31	2020	Haliaeetus albicilla	16.2496	35.1756	<LOQ	469.568	47.2302	21.3711	11407.4	1.40187e+06	787587	7307.74	1915.95	478.113	4970.93	<LOQ	2	<LOQ	89.0417	72335.9	spring-summer	NA	NA	Lublin	SE	NA	carbofuran
2020/32	2020	Haliaeetus albicilla	10.1415	18.5566	<LOQ	52.5753	34.5107	8.61175	10250.1	1.84047e+06	669238	8065.11	2003.09	339.33	3099.98	<LOQ	4.38473	<LOQ	96.412	79653.3	autumn-winter	NA	NA	Lublin	SE	51.2253, 23.7133	carbofuran
2020/33	2020	Haliaeetus albicilla	<LOQ	154.541	<LOQ	61.5958	16.2752	11.4735	7163.85	951168	546315	6807.66	818.709	124.295	2942.7	<LOQ	2	<LOQ	30.106	77914.7	spring-summer	NA	NA	Lublin	SE	NA	carbofuran
2020/34	2020	Haliaeetus albicilla	5.91262	25.4598	<LOQ	123.834	134.518	7.38886	11540.2	1.04676e+06	692766	38876.5	3188.05	983.552	1996.84	<LOQ	8.98383	<LOQ	167.643	843705	spring-summer	female	adult	Pomeranian	NW	54.082992, 17.955339	anticoagulants
2020/35	2020	Haliaeetus albicilla	24.8606	42.9753	<LOQ	164.039	67.4542	140.355	11186.5	1.63644e+06	763767	7530.88	1744.93	516.468	4980.21	<LOQ	5.25263	<LOQ	201.761	99207.2	spring-summer	NA	NA	Lublin	SE	50.599908, 22.948355	carbofuran
2020/36	2020	Haliaeetus albicilla	12.6194	104.421	<LOQ	112.952	73.0016	23.6934	16497.6	825370	718812	8422.3	1863.73	1897.92	2812.67	<LOQ	7.44322	<LOQ	145.744	78251.4	spring-summer	NA	NA	Podlaskie	NE	52.396569, 22.683561	carbofuran
2020/37	2020	Haliaeetus albicilla	22.7857	65.2464	<LOQ	386.479	246.537	13.5577	16644.8	3.52474e+06	290712	21811.9	3690.77	1078.47	4248.71	<LOQ	2	<LOQ	134.06	691175	spring-summer	NA	NA	Podlaskie	NE	53.464823, 22.656789	carbofuran
2020/40	2020	Haliaeetus albicilla	42.3896	244.907	<LOQ	112.517	87.4507	44.6748	21635.1	1.1187e+06	573739	5699.92	1711.33	567.455	3970.26	6.11255	10.0578	<LOQ	156.684	96404.3	spring-summer	male	juvenile	Lublin	SE	51.378283, 22.259448	NA
2020/41	2020	Haliaeetus albicilla	34.9917	65.2246	<LOQ	199.241	85.0668	60.3434	15374.6	1.67538e+06	563874	5226.51	2129.04	421.331	7760.8	<LOQ	13.8206	<LOQ	306.681	86218.7	spring-summer	female	juvenile	Lublin	SE	51.378283, 22.259448	NA
2020/42	2020	Haliaeetus albicilla	57.3555	93.9415	<LOQ	228.223	104.139	46.8442	14709.5	1.16569e+06	450087	6534.01	2547.87	302.996	9249.53	<LOQ	26.4289	<LOQ	207.917	86066.3	spring-summer	male	adult	Lublin	SE	51.378283, 22.259448	NA

## Sheet: Literature meta-data
Ref_No	Reference	First_author	Authors	Title	Article_type	Pub_year	Journal	J_abbrev	DOI	Species	Country	Region	Year_start	Year_end	Element	Analytical_technique	QC	QC_samp_type	DL	DL_type	Age_category	Age	Sex	Other_categories	N	Val	Val_type	Min	Max	Res_Expression
1	Bassi et al. (2021)	Bassi, Enrico	Bassi, Enrico; Facoetti, Roberto; Ferloni, Maria; Pastorino, Alberto; Bianchi, Alessandro; Fedrizzi, Giorgio; Bertoletti, Irene; Andreotti, Alessandro	Lead contamination in tissues of large avian scavengers in south-central Europe	Original paper	2021	Science of the Total Environment	Sci Total Environ	10.1016/j.scitotenv.2021.146130	Aquila chrysaetos	different countries	south-central EU	2005	2019	Pb	GF-AAS and ICP-MS	Yes	CRM	0.005	LOQ	NA	NA	NA	NA	58	0.837	Geometric mean	0.009	105.89	wet weight
2	Craig et al. (1990)	Craig, Tim H.	Craig, Tim H.; Connelly, John W.; Craig, Erica H.; Parker, Thomas L.	Lead concentration in golden and bald eagles	Short communication	1990	Wilson Bulletin	Wilson Bull	NA	Aquila chrysaetos	USA	Idaho	1977	1984	Pb	NA	NA	NA	0.1	MDL	NA	NA	NA	NA	16	8.86	Arithmetic mean	0.19	26	wet weight
3	Descalzo et al. (2021)	Descalzo, Esther	Descalzo, Esther; Camarero, Pablo R.; Sanchez-Barbudo, Inés S.; Martinez-Haro, Mónica; Ortiz-Santaliestra, Manuel E.; Moreno-Opo, Rubén, R; Mateo, Rafael	Integrating active and passive monitoring to assess sublethal effects and mortality from lead poisoning in birds of prey	Original paper	2021	Science of the Total Environment	Sci Total Environ	10.1016/j.scitotenv.2020.142260	Aquila chrysaetos	Spain	various areas	2004	2020	Pb	GF-AAS	Yes	in-house RM	0.01	LOD	NA	NA	NA	NA	38	0.66	Geometric mean	0.07	60.9	dry weight
4	Ecke et al. (2017)	Ecke, Frauke	Ecke, Frauke; Singh, Navinder J.; Arnemo, Jon M.; Bignert, Anders; Helander, Björn; Berglund, Åsa M. M.; Borg, Hans; Bröjer, Caroline; Holm, Karin; Lanzone, Michael; Miller, Tricia; Nordstrom, Åke; Räikkönen, Jannikke; Rodushkin, Ilia; Ågren, Erik; Hörnfeldt, Birger	Sublethal Lead Exposure Alters Movement Behavior in Free-Ranging Golden Eagles	Original paper	2017	Environmental Science & Technology	Environ Sci Technol	10.1021/acs.est.6b06024	Aquila chrysaetos	Sweden	various areas	2003	2011	Pb	ICP-MS	Yes	CRM	NA	NA	NA	NA	NA	Electrocuted	12	0.128231	Geometric mean	NA	NA	wet weight
4	Ecke et al. (2017)	Ecke, Frauke	Ecke, Frauke; Singh, Navinder J.; Arnemo, Jon M.; Bignert, Anders; Helander, Björn; Berglund, Åsa M. M.; Borg, Hans; Bröjer, Caroline; Holm, Karin; Lanzone, Michael; Miller, Tricia; Nordstrom, Åke; Räikkönen, Jannikke; Rodushkin, Ilia; Ågren, Erik; Hörnfeldt, Birger	Sublethal Lead Exposure Alters Movement Behavior in Free-Ranging Golden Eagles	Original paper	2017	Environmental Science & Technology	Environ Sci Technol	10.1021/acs.est.6b06024	Aquila chrysaetos	Sweden	various areas	2003	2011	Pb	ICP-MS	Yes	CRM	NA	NA	NA	NA	NA	Power line	6	0.149105	Geometric mean	NA	NA	wet weight
4	Ecke et al. (2017)	Ecke, Frauke	Ecke, Frauke; Singh, Navinder J.; Arnemo, Jon M.; Bignert, Anders; Helander, Björn; Berglund, Åsa M. M.; Borg, Hans; Bröjer, Caroline; Holm, Karin; Lanzone, Michael; Miller, Tricia; Nordstrom, Åke; Räikkönen, Jannikke; Rodushkin, Ilia; Ågren, Erik; Hörnfeldt, Birger	Sublethal Lead Exposure Alters Movement Behavior in Free-Ranging Golden Eagles	Original paper	2017	Environmental Science & Technology	Environ Sci Technol	10.1021/acs.est.6b06024	Aquila chrysaetos	Sweden	various areas	2003	2011	Pb	ICP-MS	Yes	CRM	NA	NA	NA	NA	NA	Unknown	9	0.15507	Geometric mean	NA	NA	wet weight
4	Ecke et al. (2017)	Ecke, Frauke	Ecke, Frauke; Singh, Navinder J.; Arnemo, Jon M.; Bignert, Anders; Helander, Björn; Berglund, Åsa M. M.; Borg, Hans; Bröjer, Caroline; Holm, Karin; Lanzone, Michael; Miller, Tricia; Nordstrom, Åke; Räikkönen, Jannikke; Rodushkin, Ilia; Ågren, Erik; Hörnfeldt, Birger	Sublethal Lead Exposure Alters Movement Behavior in Free-Ranging Golden Eagles	Original paper	2017	Environmental Science & Technology	Environ Sci Technol	10.1021/acs.est.6b06024	Aquila chrysaetos	Sweden	various areas	2003	2011	Pb	ICP-MS	Yes	CRM	NA	NA	NA	NA	NA	Starvation	12	0.262425	Geometric mean	NA	NA	wet weight
4	Ecke et al. (2017)	Ecke, Frauke	Ecke, Frauke; Singh, Navinder J.; Arnemo, Jon M.; Bignert, Anders; Helander, Björn; Berglund, Åsa M. M.; Borg, Hans; Bröjer, Caroline; Holm, Karin; Lanzone, Michael; Miller, Tricia; Nordstrom, Åke; Räikkönen, Jannikke; Rodushkin, Ilia; Ågren, Erik; Hörnfeldt, Birger	Sublethal Lead Exposure Alters Movement Behavior in Free-Ranging Golden Eagles	Original paper	2017	Environmental Science & Technology	Environ Sci Technol	10.1021/acs.est.6b06024	Aquila chrysaetos	Sweden	various areas	2003	2011	Pb	ICP-MS	Yes	CRM	NA	NA	NA	NA	NA	Poaching	8	0.301193	Geometric mean	NA	NA	wet weight
4	Ecke et al. (2017)	Ecke, Frauke	Ecke, Frauke; Singh, Navinder J.; Arnemo, Jon M.; Bignert, Anders; Helander, Björn; Berglund, Åsa M. M.; Borg, Hans; Bröjer, Caroline; Holm, Karin; Lanzone, Michael; Miller, Tricia; Nordstrom, Åke; Räikkönen, Jannikke; Rodushkin, Ilia; Ågren, Erik; Hörnfeldt, Birger	Sublethal Lead Exposure Alters Movement Behavior in Free-Ranging Golden Eagles	Original paper	2017	Environmental Science & Technology	Environ Sci Technol	10.1021/acs.est.6b06024	Aquila chrysaetos	Sweden	various areas	2003	2011	Pb	ICP-MS	Yes	CRM	NA	NA	NA	NA	NA	Rail collisions	36	0.363817	Geometric mean	NA	NA	wet weight
4	Ecke et al. (2017)	Ecke, Frauke	Ecke, Frauke; Singh, Navinder J.; Arnemo, Jon M.; Bignert, Anders; Helander, Björn; Berglund, Åsa M. M.; Borg, Hans; Bröjer, Caroline; Holm, Karin; Lanzone, Michael; Miller, Tricia; Nordstrom, Åke; Räikkönen, Jannikke; Rodushkin, Ilia; Ågren, Erik; Hörnfeldt, Birger	Sublethal Lead Exposure Alters Movement Behavior in Free-Ranging Golden Eagles	Original paper	2017	Environmental Science & Technology	Environ Sci Technol	10.1021/acs.est.6b06024	Aquila chrysaetos	Sweden	various areas	2003	2011	Pb	ICP-MS	Yes	CRM	NA	NA	NA	NA	NA	Other trauma	12	0.518887	Geometric mean	NA	NA	wet weight
4	Ecke et al. (2017)	Ecke, Frauke	Ecke, Frauke; Singh, Navinder J.; Arnemo, Jon M.; Bignert, Anders; Helander, Björn; Berglund, Åsa M. M.; Borg, Hans; Bröjer, Caroline; Holm, Karin; Lanzone, Michael; Miller, Tricia; Nordstrom, Åke; Räikkönen, Jannikke; Rodushkin, Ilia; Ågren, Erik; Hörnfeldt, Birger	Sublethal Lead Exposure Alters Movement Behavior in Free-Ranging Golden Eagles	Original paper	2017	Environmental Science & Technology	Environ Sci Technol	10.1021/acs.est.6b06024	Aquila chrysaetos	Sweden	various areas	2003	2011	Pb	ICP-MS	Yes	CRM	NA	NA	NA	NA	NA	Road collisions	6	0.852883	Geometric mean	NA	NA	wet weight
8	Falandysz et al. (2001)	Falandysz, Jerzy	Falandysz, Jerzy; Ichihashi, Hideki; Szymczyk, Katarzyna; Yamasaki, Shin'ichi; Mizera, Tadeusz	Metallic elements and metal poisoning among white-tailed sea eagles from the Baltic south coast	Original paper	2001	Marine Pollution Bulletin	Mar Poll Bull	NA	Haliaeetus albicilla	Poland	Baltic coast	1991	1995	As	ICP-MS	Yes	CRM	NA	NA	NA	NA	NA	NA	3	0.27	Arithmetic mean	0.071	0.68	dry weight
8	Falandysz et al. (2001)	Falandysz, Jerzy	Falandysz, Jerzy; Ichihashi, Hideki; Szymczyk, Katarzyna; Yamasaki, Shin'ichi; Mizera, Tadeusz	Metallic elements and metal poisoning among white-tailed sea eagles from the Baltic south coast	Original paper	2001				Haliaeetus albicilla	Poland	Baltic coast	1991	1995	Cd	ICP-MS	Yes	CRM	NA	NA	NA	NA	NA	NA	10	0.15	Arithmetic mean	0.015	0.41	dry weight
8	Falandysz et al. (2001)	Falandysz, Jerzy	Falandysz, Jerzy; Ichihashi, Hideki; Szymczyk, Katarzyna; Yamasaki, Shin'ichi; Mizera, Tadeusz	Metallic elements and metal poisoning among white-tailed sea eagles from the Baltic south coast	Original paper	2001				Haliaeetus albicilla	Poland	Baltic coast	1991	1995	Cr	ICP-MS	Yes	CRM	NA	NA	NA	NA	NA	NA	3	0.087	Arithmetic mean	0.01	0.23	dry weight
8	Falandysz et al. (2001)	Falandysz, Jerzy	Falandysz, Jerzy; Ichihashi, Hideki; Szymczyk, Katarzyna; Yamasaki, Shin'ichi; Mizera, Tadeusz	Metallic elements and metal poisoning among white-tailed sea eagles from the Baltic south coast	Original paper	2001				Haliaeetus albicilla	Poland	Baltic coast	1991	1995	Cu	ICP-MS	Yes	CRM	NA	NA	NA	NA	NA	NA	10	13	Arithmetic mean	5.7	36	dry weight
8	Falandysz et al. (2001)	Falandysz, Jerzy	Falandysz, Jerzy; Ichihashi, Hideki; Szymczyk, Katarzyna; Yamasaki, Shin'ichi; Mizera, Tadeusz	Metallic elements and metal poisoning among white-tailed sea eagles from the Baltic south coast	Original paper	2001				Haliaeetus albicilla	Poland	Baltic coast	1991	1995	Fe	ICP-AES	Yes	CRM	NA	NA	NA	NA	NA	NA	10	1200	Arithmetic mean	440	5100	dry weight
8	Falandysz et al. (2001)	Falandysz, Jerzy	Falandysz, Jerzy; Ichihashi, Hideki; Szymczyk, Katarzyna; Yamasaki, Shin'ichi; Mizera, Tadeusz	Metallic elements and metal poisoning among white-tailed sea eagles from the Baltic south coast	Original paper	2001				Haliaeetus albicilla	Poland	Baltic coast	1991	1995	Mg	ICP-AES	Yes	CRM	NA	NA	NA	NA	NA	NA	10	640	Arithmetic mean	330	1300	dry weight
8	Falandysz et al. (2001)	Falandysz, Jerzy	Falandysz, Jerzy; Ichihashi, Hideki; Szymczyk, Katarzyna; Yamasaki, Shin'ichi; Mizera, Tadeusz	Metallic elements and metal poisoning among white-tailed sea eagles from the Baltic south coast	Original paper	2001				Haliaeetus albicilla	Poland	Baltic coast	1991	1995	Mn	ICP-MS	Yes	CRM	NA	NA	NA	NA	NA	NA	10	8.5	Arithmetic mean	1.8	16	dry weight
8	Falandysz et al. (2001)	Falandysz, Jerzy	Falandysz, Jerzy; Ichihashi, Hideki; Szymczyk, Katarzyna; Yamasaki, Shin'ichi; Mizera, Tadeusz	Metallic elements and metal poisoning among white-tailed sea eagles from the Baltic south coast	Original paper	2001				Haliaeetus albicilla	Poland	Baltic coast	1991	1995	Pb	ICP-MS	Yes	CRM	NA	NA	NA	NA	NA	NA	8	1.1	Arithmetic mean	0.48	1.3	dry weight
8	Falandysz et al. (2001)	Falandysz, Jerzy	Falandysz, Jerzy; Ichihashi, Hideki; Szymczyk, Katarzyna; Yamasaki, Shin'ichi; Mizera, Tadeusz	Metallic elements and metal poisoning among white-tailed sea eagles from the Baltic south coast	Original paper	2001				Haliaeetus albicilla	Poland	Baltic coast	1991	1995	Th	ICP-MS	Yes	CRM	NA	NA	NA	NA	NA	NA	2	0.001	Arithmetic mean	0.001	0.001	dry weight
8	Falandysz et al. (2001)	Falandysz, Jerzy	Falandysz, Jerzy; Ichihashi, Hideki; Szymczyk, Katarzyna; Yamasaki, Shin'ichi; Mizera, Tadeusz	Metallic elements and metal poisoning among white-tailed sea eagles from the Baltic south coast	Original paper	2001				Haliaeetus albicilla	Poland	Baltic coast	1991	1995	U	ICP-MS	Yes	CRM	NA	NA	NA	NA	NA	NA	2	0.002	Arithmetic mean	0.001	0.002	dry weight
8	Falandysz et al. (2001)	Falandysz, Jerzy	Falandysz, Jerzy; Ichihashi, Hideki; Szymczyk, Katarzyna; Yamasaki, Shin'ichi; Mizera, Tadeusz	Metallic elements and metal poisoning among white-tailed sea eagles from the Baltic south coast	Original paper	2001				Haliaeetus albicilla	Poland	Baltic coast	1991	1995	V	ICP-MS	Yes	CRM	NA	NA	NA	NA	NA	NA	10	0.077	Arithmetic mean	0.001	0.23	dry weight
8	Falandysz et al. (2001)	Falandysz, Jerzy	Falandysz, Jerzy; Ichihashi, Hideki; Szymczyk, Katarzyna; Yamasaki, Shin'ichi; Mizera, Tadeusz	Metallic elements and metal poisoning among white-tailed sea eagles from the Baltic south coast	Original paper	2001				Haliaeetus albicilla	Poland	Baltic coast	1991	1995	Zn	ICP-MS	Yes	CRM	NA	NA	NA	NA	NA	NA	10	170	Arithmetic mean	93	320	dry weight
5	Falandysz (1984)	Falandysz, Jerzy	Falandysz Jerzy	Metals and Organochlorines in a Female White-tailed Eagle from Uznam Island, Southwestern Baltic Sea	Original paper	1984	Environmental Conservation	Environ Conserv	NA	Haliaeetus albicilla	Poland	Uznam Island	1982	1982	As	NA	NA	NA	NA	NA	NA	NA	Female	NA	1	0.05	Single result	NA	NA	wet weight
5	Falandysz (1984)	Falandysz, Jerzy	Falandysz Jerzy	Metals and Organochlorines in a Female White-tailed Eagle from Uznam Island, Southwestern Baltic Sea	Original paper	1984	Environmental Conservation	Environ Conserv	NA	Haliaeetus albicilla	Poland	Uznam Island	1982	1982	Cd	NA	NA	NA	NA	NA	NA	NA	Female	NA	1	0.072	Single result	NA	NA	wet weight
5	Falandysz (1984)	Falandysz, Jerzy	Falandysz Jerzy	Metals and Organochlorines in a Female White-tailed Eagle from Uznam Island, Southwestern Baltic Sea	Original paper	1984	Environmental Conservation	Environ Conserv	NA	Haliaeetus albicilla	Poland	Uznam Island	1982	1982	Cu	NA	NA	NA	NA	NA	NA	NA	Female	NA	1	5.6	Single result	NA	NA	wet weight
5	Falandysz (1984)	Falandysz, Jerzy	Falandysz Jerzy	Metals and Organochlorines in a Female White-tailed Eagle from Uznam Island, Southwestern Baltic Sea	Original paper	1984	Environmental Conservation	Environ Conserv	NA	Haliaeetus albicilla	Poland	Uznam Island	1982	1982	Cr	NA	NA	NA	NA	NA	NA	NA	Female	NA	1	0.2	Single result	NA	NA	wet weight
5	Falandysz (1984)	Falandysz, Jerzy	Falandysz Jerzy	Metals and Organochlorines in a Female White-tailed Eagle from Uznam Island, Southwestern Baltic Sea	Original paper	1984	Environmental Conservation	Environ Conserv	NA	Haliaeetus albicilla	Poland	Uznam Island	1982	1982	Fe	NA	NA	NA	NA	NA	NA	NA	Female	NA	1	240	Single result	NA	NA	wet weight
5	Falandysz (1984)	Falandysz, Jerzy	Falandysz Jerzy	Metals and Organochlorines in a Female White-tailed Eagle from Uznam Island, Southwestern Baltic Sea	Original paper	1984	Environmental Conservation	Environ Conserv	NA	Haliaeetus albicilla	Poland	Uznam Island	1982	1982	Pb	NA	NA	NA	NA	NA	NA	NA	Female	NA	1	0.47	Single result	NA	NA	wet weight
5	Falandysz (1984)	Falandysz, Jerzy	Falandysz Jerzy	Metals and Organochlorines in a Female White-tailed Eagle from Uznam Island, Southwestern Baltic Sea	Original paper	1984	Environmental Conservation	Environ Conserv	NA	Haliaeetus albicilla	Poland	Uznam Island	1982	1982	Mn	NA	NA	NA	NA	NA	NA	NA	Female	NA	1	2.1	Single result	NA	NA	wet weight
5	Falandysz (1984)	Falandysz, Jerzy	Falandysz Jerzy	Metals and Organochlorines in a Female White-tailed Eagle from Uznam Island, Southwestern Baltic Sea	Original paper	1984	Environmental Conservation	Environ Conserv	NA	Haliaeetus albicilla	Poland	Uznam Island	1982	1982	Hg	NA	NA	NA	NA	NA	NA	NA	Female	NA	1	30	Single result	NA	NA	wet weight
5	Falandysz (1984)	Falandysz, Jerzy	Falandysz Jerzy	Metals and Organochlorines in a Female White-tailed Eagle from Uznam Island, Southwestern Baltic Sea	Original paper	1984	Environmental Conservation	Environ Conserv	NA	Haliaeetus albicilla	Poland	Uznam Island	1982	1982	Ni	NA	NA	NA	NA	NA	NA	NA	Female	NA	1	0.18	Single result	NA	NA	wet weight
5	Falandysz (1984)	Falandysz, Jerzy	Falandysz Jerzy	Metals and Organochlorines in a Female White-tailed Eagle from Uznam Island, Southwestern Baltic Sea	Original paper	1984	Environmental Conservation	Environ Conserv	NA	Haliaeetus albicilla	Poland	Uznam Island	1982	1982	Zn	NA	NA	NA	NA	NA	NA	NA	Female	NA	1	77	Single result	NA	NA	wet weight
6	Falandysz and Szefer (1983)	Falandysz, Jerzy	Falandysz, Jerzy; Szefer, Piotr	Metals and Organochlorines in a Specimen of White-tailed Eagle	Original paper	1983	Environmental Conservation	Environ Conserv	NA	Haliaeetus albicilla	Poland	NW Poland	1981	1981	Cd	NA	NA	NA	NA	NA	adult	20	NA	NA	1	0.025	Single result	NA	NA	wet weight
6	Falandysz and Szefer (1983)	Falandysz, Jerzy	Falandysz, Jerzy; Szefer, Piotr	Metals and Organochlorines in a Specimen of White-tailed Eagle	Original paper	1983	Environmental Conservation	Environ Conserv	NA	Haliaeetus albicilla	Poland	NW Poland	1981	1981	Co	NA	NA	NA	NA	NA	adult	20	NA	NA	1	0.335	Single result	NA	NA	wet weight
6	Falandysz and Szefer (1983)	Falandysz, Jerzy	Falandysz, Jerzy; Szefer, Piotr	Metals and Organochlorines in a Specimen of White-tailed Eagle	Original paper	1983	Environmental Conservation	Environ Conserv	NA	Haliaeetus albicilla	Poland	NW Poland	1981	1981	Cu	NA	NA	NA	NA	NA	adult	20	NA	NA	1	0.618	Single result	NA	NA	wet weight
6	Falandysz and Szefer (1983)	Falandysz, Jerzy	Falandysz, Jerzy; Szefer, Piotr	Metals and Organochlorines in a Specimen of White-tailed Eagle	Original paper	1983	Environmental Conservation	Environ Conserv	NA	Haliaeetus albicilla	Poland	NW Poland	1981	1981	Fe	NA	NA	NA	NA	NA	adult	20	NA	NA	1	268	Single result	NA	NA	wet weight
6	Falandysz and Szefer (1983)	Falandysz, Jerzy	Falandysz, Jerzy; Szefer, Piotr	Metals and Organochlorines in a Specimen of White-tailed Eagle	Original paper	1983	Environmental Conservation	Environ Conserv	NA	Haliaeetus albicilla	Poland	NW Poland	1981	1981	Pb	NA	NA	NA	NA	NA	adult	20	NA	NA	1	0.123	Single result	NA	NA	wet weight
6	Falandysz and Szefer (1983)	Falandysz, Jerzy	Falandysz, Jerzy; Szefer, Piotr	Metals and Organochlorines in a Specimen of White-tailed Eagle	Original paper	1983	Environmental Conservation	Environ Conserv	NA	Haliaeetus albicilla	Poland	NW Poland	1981	1981	Mn	NA	NA	NA	NA	NA	adult	20	NA	NA	1	2.52	Single result	NA	NA	wet weight
6	Falandysz and Szefer (1983)	Falandysz, Jerzy	Falandysz, Jerzy; Szefer, Piotr	Metals and Organochlorines in a Specimen of White-tailed Eagle	Original paper	1983	Environmental Conservation	Environ Conserv	NA	Haliaeetus albicilla	Poland	NW Poland	1981	1981	Ni	NA	NA	NA	NA	NA	adult	20	NA	NA	1	0.015	Single result	NA	NA	wet weight
6	Falandysz and Szefer (1983)	Falandysz, Jerzy	Falandysz, Jerzy; Szefer, Piotr	Metals and Organochlorines in a Specimen of White-tailed Eagle	Original paper	1983	Environmental Conservation	Environ Conserv	NA	Haliaeetus albicilla	Poland	NW Poland	1981	1981	Zn	NA	NA	NA	NA	NA	adult	20	NA	NA	1	70.4	Single result	NA	NA	wet weight
7	Falandysz et al. (1988)	Falandysz, Jerzy	Falandysz, Jerzy; Jakuczun, Bogdan; Mizera, Tadeusz	Metals and organochlorines in four female White-tailed eagles	Original paper	1988	Marine Pollution Bulletin	Mar Poll Bull	NA	Haliaeetus albicilla	Poland	NW Poland	1986	1986	Hg	CV-AAS	Yes	PT/ILC	NA	NA	adult	20	Female	NA	1	33	Single result	NA	NA	wet weight
7	Falandysz et al. (1988)	Falandysz, Jerzy	Falandysz, Jerzy; Jakuczun, Bogdan; Mizera, Tadeusz	Metals and organochlorines in four female White-tailed eagles	Original paper	1988	Marine Pollution Bulletin	Mar Poll Bull	NA	Haliaeetus albicilla	Poland	NW Poland	1986	1986	Pb	F-AAS	Yes	PT/ILC	NA	NA	adult	20	Female	NA	1	0.2	Single result	NA	NA	wet weight
7	Falandysz et al. (1988)	Falandysz, Jerzy	Falandysz, Jerzy; Jakuczun, Bogdan; Mizera, Tadeusz	Metals and organochlorines in four female White-tailed eagles	Original paper	1988	Marine Pollution Bulletin	Mar Poll Bull	NA	Haliaeetus albicilla	Poland	NW Poland	1986	1986	Cd	F-AAS	Yes	PT/ILC	NA	NA	adult	20	Female	NA	1	0.085	Single result	NA	NA	wet weight
7	Falandysz et al. (1988)	Falandysz, Jerzy	Falandysz, Jerzy; Jakuczun, Bogdan; Mizera, Tadeusz	Metals and organochlorines in four female White-tailed eagles	Original paper	1988	Marine Pollution Bulletin	Mar Poll Bull	NA	Haliaeetus albicilla	Poland	NW Poland	1986	1986	Cu	F-AAS	Yes	PT/ILC	NA	NA	adult	20	Female	NA	1	3.7	Single result	NA	NA	wet weight
7	Falandysz et al. (1988)	Falandysz, Jerzy	Falandysz, Jerzy; Jakuczun, Bogdan; Mizera, Tadeusz	Metals and organochlorines in four female White-tailed eagles	Original paper	1988	Marine Pollution Bulletin	Mar Poll Bull	NA	Haliaeetus albicilla	Poland	NW Poland	1986	1986	Zn	F-AAS	Yes	PT/ILC	NA	NA	adult	20	Female	NA	1	97	Single result	NA	NA	wet weight
7	Falandysz et al. (1988)	Falandysz, Jerzy	Falandysz, Jerzy; Jakuczun, Bogdan; Mizera, Tadeusz	Metals and organochlorines in four female White-tailed eagles	Original paper	1988	Marine Pollution Bulletin	Mar Poll Bull	NA	Haliaeetus albicilla	Poland	NW Poland	1986	1986	Mn	F-AAS	Yes	PT/ILC	NA	NA	adult	20	Female	NA	1	4.5	Single result	NA	NA	wet weight
7	Falandysz et al. (1988)	Falandysz, Jerzy	Falandysz, Jerzy; Jakuczun, Bogdan; Mizera, Tadeusz	Metals and organochlorines in four female White-tailed eagles	Original paper	1988	Marine Pollution Bulletin	Mar Poll Bull	NA	Haliaeetus albicilla	Poland	NW Poland	1986	1986	Fe	F-AAS	Yes	PT/ILC	NA	NA	adult	20	Female	NA	1	0.2	Single result	NA	NA	wet weight
7	Falandysz et al. (1988)	Falandysz, Jerzy	Falandysz, Jerzy; Jakuczun, Bogdan; Mizera, Tadeusz	Metals and organochlorines in four female White-tailed eagles	Original paper	1988	Marine Pollution Bulletin	Mar Poll Bull	NA	Haliaeetus albicilla	Poland	NW Poland	1987	1987	Hg	CV-AAS	Yes	PT/ILC	NA	NA	adult	NA	Female	NA	1	5.1	Single result	NA	NA	wet weight
7	Falandysz et al. (1988)	Falandysz, Jerzy	Falandysz, Jerzy; Jakuczun, Bogdan; Mizera, Tadeusz	Metals and organochlorines in four female White-tailed eagles	Original paper	1988	Marine Pollution Bulletin	Mar Poll Bull	NA	Haliaeetus albicilla	Poland	NW Poland	1987	1987	Pb	F-AAS	Yes	PT/ILC	NA	NA	adult	NA	Female	NA	1	0.06	Single result	NA	NA	wet weight
7	Falandysz et al. (1988)	Falandysz, Jerzy	Falandysz, Jerzy; Jakuczun, Bogdan; Mizera, Tadeusz	Metals and organochlorines in four female White-tailed eagles	Original paper	1988	Marine Pollution Bulletin	Mar Poll Bull	NA	Haliaeetus albicilla	Poland	NW Poland	1987	1987	Cd	F-AAS	Yes	PT/ILC	NA	NA	adult	NA	Female	NA	1	0.037	Single result	NA	NA	wet weight
7	Falandysz et al. (1988)	Falandysz, Jerzy	Falandysz, Jerzy; Jakuczun, Bogdan; Mizera, Tadeusz	Metals and organochlorines in four female White-tailed eagles	Original paper	1988	Marine Pollution Bulletin	Mar Poll Bull	NA	Haliaeetus albicilla	Poland	NW Poland	1987	1987	Cu	F-AAS	Yes	PT/ILC	NA	NA	adult	NA	Female	NA	1	13	Single result	NA	NA	wet weight
7	Falandysz et al. (1988)	Falandysz, Jerzy	Falandysz, Jerzy; Jakuczun, Bogdan; Mizera, Tadeusz	Metals and organochlorines in four female White-tailed eagles	Original paper	1988	Marine Pollution Bulletin	Mar Poll Bull	NA	Haliaeetus albicilla	Poland	NW Poland	1987	1987	Zn	F-AAS	Yes	PT/ILC	NA	NA	adult	NA	Female	NA	1	100	Single result	NA	NA	wet weight
7	Falandysz et al. (1988)	Falandysz, Jerzy	Falandysz, Jerzy; Jakuczun, Bogdan; Mizera, Tadeusz	Metals and organochlorines in four female White-tailed eagles	Original paper	1988	Marine Pollution Bulletin	Mar Poll Bull	NA	Haliaeetus albicilla	Poland	NW Poland	1987	1987	Mn	F-AAS	Yes	PT/ILC	NA	NA	adult	NA	Female	NA	1	3.6	Single result	NA	NA	wet weight
7	Falandysz et al. (1988)	Falandysz, Jerzy	Falandysz, Jerzy; Jakuczun, Bogdan; Mizera, Tadeusz	Metals and organochlorines in four female White-tailed eagles	Original paper	1988	Marine Pollution Bulletin	Mar Poll Bull	NA	Haliaeetus albicilla	Poland	NW Poland	1987	1987	Fe	F-AAS	Yes	PT/ILC	NA	NA	adult	NA	Female	NA	1	800	Single result	NA	NA	wet weight
7	Falandysz et al. (1988)	Falandysz, Jerzy	Falandysz, Jerzy; Jakuczun, Bogdan; Mizera, Tadeusz	Metals and organochlorines in four female White-tailed eagles	Original paper	1988	Marine Pollution Bulletin	Mar Poll Bull	NA	Haliaeetus albicilla	Poland	NW Poland	1987	1987	Hg	CV-AAS	Yes	PT/ILC	NA	NA	adult	NA	Female	NA	1	1.8	Single result	NA	NA	wet weight
7	Falandysz et al. (1988)	Falandysz, Jerzy	Falandysz, Jerzy; Jakuczun, Bogdan; Mizera, Tadeusz	Metals and organochlorines in four female White-tailed eagles	Original paper	1988	Marine Pollution Bulletin	Mar Poll Bull	NA	Haliaeetus albicilla	Poland	NW Poland	1987	1987	Pb	F-AAS	Yes	PT/ILC	NA	NA	adult	NA	Female	NA	1	28	Single result	NA	NA	wet weight
7	Falandysz et al. (1988)	Falandysz, Jerzy	Falandysz, Jerzy; Jakuczun, Bogdan; Mizera, Tadeusz	Metals and organochlorines in four female White-tailed eagles	Original paper	1988	Marine Pollution Bulletin	Mar Poll Bull	NA	Haliaeetus albicilla	Poland	NW Poland	1987	1987	Cd	F-AAS	Yes	PT/ILC	NA	NA	adult	NA	Female	NA	1	0.17	Single result	NA	NA	wet weight
7	Falandysz et al. (1988)	Falandysz, Jerzy	Falandysz, Jerzy; Jakuczun, Bogdan; Mizera, Tadeusz	Metals and organochlorines in four female White-tailed eagles	Original paper	1988	Marine Pollution Bulletin	Mar Poll Bull	NA	Haliaeetus albicilla	Poland	NW Poland	1987	1987	Cu	F-AAS	Yes	PT/ILC	NA	NA	adult	NA	Female	NA	1	8.4	Single result	NA	NA	wet weight
7	Falandysz et al. (1988)	Falandysz, Jerzy	Falandysz, Jerzy; Jakuczun, Bogdan; Mizera, Tadeusz	Metals and organochlorines in four female White-tailed eagles	Original paper	1988	Marine Pollution Bulletin	Mar Poll Bull	NA	Haliaeetus albicilla	Poland	NW Poland	1987	1987	Zn	F-AAS	Yes	PT/ILC	NA	NA	adult	NA	Female	NA	1	39	Single result	NA	NA	wet weight
7	Falandysz et al. (1988)	Falandysz, Jerzy	Falandysz, Jerzy; Jakuczun, Bogdan; Mizera, Tadeusz	Metals and organochlorines in four female White-tailed eagles	Original paper	1988	Marine Pollution Bulletin	Mar Poll Bull	NA	Haliaeetus albicilla	Poland	NW Poland	1987	1987	Mn	F-AAS	Yes	PT/ILC	NA	NA	adult	NA	Female	NA	1	3.3	Single result	NA	NA	wet weight
7	Falandysz et al. (1988)	Falandysz, Jerzy	Falandysz, Jerzy; Jakuczun, Bogdan; Mizera, Tadeusz	Metals and organochlorines in four female White-tailed eagles	Original paper	1988	Marine Pollution Bulletin	Mar Poll Bull	NA	Haliaeetus albicilla	Poland	NW Poland	1987	1987	Fe	F-AAS	Yes	PT/ILC	NA	NA	adult	NA	Female	NA	1	1300	Single result	NA	NA	wet weight
7	Falandysz et al. (1988)	Falandysz, Jerzy	Falandysz, Jerzy; Jakuczun, Bogdan; Mizera, Tadeusz	Metals and organochlorines in four female White-tailed eagles	Original paper	1988	Marine Pollution Bulletin	Mar Poll Bull	NA	Haliaeetus albicilla	Poland	NW Poland	1987	1987	Hg	CV-AAS	Yes	PT/ILC	NA	NA	adult	NA	Female	NA	1	0.86	Single result	NA	NA	wet weight
7	Falandysz et al. (1988)	Falandysz, Jerzy	Falandysz, Jerzy; Jakuczun, Bogdan; Mizera, Tadeusz	Metals and organochlorines in four female White-tailed eagles	Original paper	1988	Marine Pollution Bulletin	Mar Poll Bull	NA	Haliaeetus albicilla	Poland	NW Poland	1987	1987	Pb	F-AAS	Yes	PT/ILC	NA	NA	adult	NA	Female	NA	1	18	Single result	NA	NA	wet weight
7	Falandysz et al. (1988)	Falandysz, Jerzy	Falandysz, Jerzy; Jakuczun, Bogdan; Mizera, Tadeusz	Metals and organochlorines in four female White-tailed eagles	Original paper	1988	Marine Pollution Bulletin	Mar Poll Bull	NA	Haliaeetus albicilla	Poland	NW Poland	1987	1987	Cd	F-AAS	Yes	PT/ILC	NA	NA	adult	NA	Female	NA	1	0.067	Single result	NA	NA	wet weight
7	Falandysz et al. (1988)	Falandysz, Jerzy	Falandysz, Jerzy; Jakuczun, Bogdan; Mizera, Tadeusz	Metals and organochlorines in four female White-tailed eagles	Original paper	1988	Marine Pollution Bulletin	Mar Poll Bull	NA	Haliaeetus albicilla	Poland	NW Poland	1987	1987	Cu	F-AAS	Yes	PT/ILC	NA	NA	adult	NA	Female	NA	1	3.3	Single result	NA	NA	wet weight
7	Falandysz et al. (1988)	Falandysz, Jerzy	Falandysz, Jerzy; Jakuczun, Bogdan; Mizera, Tadeusz	Metals and organochlorines in four female White-tailed eagles	Original paper	1988	Marine Pollution Bulletin	Mar Poll Bull	NA	Haliaeetus albicilla	Poland	NW Poland	1987	1987	Zn	F-AAS	Yes	PT/ILC	NA	NA	adult	NA	Female	NA	1	38	Single result	NA	NA	wet weight
7	Falandysz et al. (1988)	Falandysz, Jerzy	Falandysz, Jerzy; Jakuczun, Bogdan; Mizera, Tadeusz	Metals and organochlorines in four female White-tailed eagles	Original paper	1988	Marine Pollution Bulletin	Mar Poll Bull	NA	Haliaeetus albicilla	Poland	NW Poland	1987	1987	Mn	F-AAS	Yes	PT/ILC	NA	NA	adult	NA	Female	NA	1	1.8	Single result	NA	NA	wet weight
7	Falandysz et al. (1988)	Falandysz, Jerzy	Falandysz, Jerzy; Jakuczun, Bogdan; Mizera, Tadeusz	Metals and organochlorines in four female White-tailed eagles	Original paper	1988	Marine Pollution Bulletin	Mar Poll Bull	NA	Haliaeetus albicilla	Poland	NW Poland	1987	1987	Fe	F-AAS	Yes	PT/ILC	NA	NA	adult	NA	Female	NA	1	700	Single result	NA	NA	wet weight
9	Ganz et al. (2018)	Ganz, Kathrin	Ganz, Kathrin; Jenni, Lukas; Madry, Milena M.; Kraemer, Thomas; Jenny, Hannes; Jenny, David	Acute and Chronic Lead Exposure in Four Avian Scavenger Species in Switzerland	Original paper	2018	Archives of Environmental Contamination and Toxicology	Arch Environ Con Tox	10.1007/s00244-018-0561-7	Aquila chrysaetos	Switzerland	various areas	2006	2017	Pb	ICP-MS	Yes	CRM	0.25	LOD	all	NA	NA	NA	55	1.34	Median	0.25	80.44	dry weight
10	Helander et al. (2009)	Helander, Björn	Helander, Björn; Axelsson, J.; Borg, Hans; Holm, Karin; Bignert, Anders	Ingestion of lead from ammunition and lead concentrations in white-tailed sea eagles (Haliaeetus albicilla) in Sweden	Original paper	2009	Science of the Total Environment	Sci Total Environ	10.1016/j.scitotenv.2009.07.027	Haliaeetus albicilla	Sweden	various areas	1981	2004	Pb	ICP-MS	Yes	CRM	NA	NA	all	NA	NA	NA	116	0.601	Median	0.031	154	dry weight
11	Helander et al. (2021)	Helander, Björn	Helander, Björn; Krone, Olivier; Räikkönen, Jannikke; Sundbom, Marcus; Ågren, Erik; Bignert, Anders	Major lead exposure from hunting ammunition in eagles from Sweden	Original paper	2021	Science of the Total Environment	Sci Total Environ	10.1016/j.scitotenv.2021.148799	Haliaeetus albicilla	Sweden	various areas	2003	2011	Pb	ICP-MS	Yes	CRM	0.004	LOD	juvenile	1	NA	NA	3	0.133	Arithmetic mean	0.06	0.17	dry weight
11	Helander et al. (2021)	Helander, Björn	Helander, Björn; Krone, Olivier; Räikkönen, Jannikke; Sundbom, Marcus; Ågren, Erik; Bignert, Anders	Major lead exposure from hunting ammunition in eagles from Sweden	Original paper	2021	Science of the Total Environment	Sci Total Environ	10.1016/j.scitotenv.2021.148799	Haliaeetus albicilla	Sweden	various areas	2003	2011	Pb	ICP-MS	Yes	CRM	0.004	LOD	juvenile	1	NA	NA	11	0.224	Arithmetic mean	0.03	0.72	dry weight
11	Helander et al. (2021)	Helander, Björn	Helander, Björn; Krone, Olivier; Räikkönen, Jannikke; Sundbom, Marcus; Ågren, Erik; Bignert, Anders	Major lead exposure from hunting ammunition in eagles from Sweden	Original paper	2021	Science of the Total Environment	Sci Total Environ	10.1016/j.scitotenv.2021.148799	Haliaeetus albicilla	Sweden	various areas	2003	2011	Pb	ICP-MS	Yes	CRM	0.004	LOD	juvenile	1	NA	NA	18	7.492	Arithmetic mean	0.09	93.8	dry weight
11	Helander et al. (2021)	Helander, Björn	Helander, Björn; Krone, Olivier; Räikkönen, Jannikke; Sundbom, Marcus; Ågren, Erik; Bignert, Anders	Major lead exposure from hunting ammunition in eagles from Sweden	Original paper	2021	Science of the Total Environment	Sci Total Environ	10.1016/j.scitotenv.2021.148799	Haliaeetus albicilla	Sweden	various areas	2003	2011	Pb	ICP-MS	Yes	CRM	0.004	LOD	immature	2	NA	NA	65	5.603	Arithmetic mean	0.03	76.4	dry weight
11	Helander et al. (2021)	Helander, Björn	Helander, Björn; Krone, Olivier; Räikkönen, Jannikke; Sundbom, Marcus; Ågren, Erik; Bignert, Anders	Major lead exposure from hunting ammunition in eagles from Sweden	Original paper	2021	Science of the Total Environment	Sci Total Environ	10.1016/j.scitotenv.2021.148799	Haliaeetus albicilla	Sweden	various areas	2003	2011	Pb	ICP-MS	Yes	CRM	0.004	LOD	immature	3	NA	NA	24	15.62	Arithmetic mean	0.11	109	dry weight
11	Helander et al. (2021)	Helander, Björn	Helander, Björn; Krone, Olivier; Räikkönen, Jannikke; Sundbom, Marcus; Ågren, Erik; Bignert, Anders	Major lead exposure from hunting ammunition in eagles from Sweden	Original paper	2021	Science of the Total Environment	Sci Total Environ	10.1016/j.scitotenv.2021.148799	Haliaeetus albicilla	Sweden	various areas	2003	2011	Pb	ICP-MS	Yes	CRM	0.004	LOD	subadult	4	NA	NA	25	2.276	Arithmetic mean	0.07	23.7	dry weight
11	Helander et al. (2021)	Helander, Björn	Helander, Björn; Krone, Olivier; Räikkönen, Jannikke; Sundbom, Marcus; Ågren, Erik; Bignert, Anders	Major lead exposure from hunting ammunition in eagles from Sweden	Original paper	2021	Science of the Total Environment	Sci Total Environ	10.1016/j.scitotenv.2021.148799	Haliaeetus albicilla	Sweden	various areas	2003	2011	Pb	ICP-MS	Yes	CRM	0.004	LOD	subadult	5	NA	NA	12	16.92	Arithmetic mean	0.23	95.7	dry weight
11	Helander et al. (2021)	Helander, Björn	Helander, Björn; Krone, Olivier; Räikkönen, Jannikke; Sundbom, Marcus; Ågren, Erik; Bignert, Anders	Major lead exposure from hunting ammunition in eagles from Sweden	Original paper	2021	Science of the Total Environment	Sci Total Environ	10.1016/j.scitotenv.2021.148799	Haliaeetus albicilla	Sweden	various areas	2003	2011	Pb	ICP-MS	Yes	CRM	0.004	LOD	subadult/adult	6	NA	NA	12	11.9	Arithmetic mean	0.47	72.4	dry weight
11	Helander et al. (2021)	Helander, Björn	Helander, Björn; Krone, Olivier; Räikkönen, Jannikke; Sundbom, Marcus; Ågren, Erik; Bignert, Anders	Major lead exposure from hunting ammunition in eagles from Sweden	Original paper	2021	Science of the Total Environment	Sci Total Environ	10.1016/j.scitotenv.2021.148799	Haliaeetus albicilla	Sweden	various areas	2003	2011	Pb	ICP-MS	Yes	CRM	0.004	LOD	adult	7	NA	NA	15	2.043	Arithmetic mean	0.07	8.66	dry weight
11	Helander et al. (2021)	Helander, Björn	Helander, Björn; Krone, Olivier; Räikkönen, Jannikke; Sundbom, Marcus; Ågren, Erik; Bignert, Anders	Major lead exposure from hunting ammunition in eagles from Sweden	Original paper	2021	Science of the Total Environment	Sci Total Environ	10.1016/j.scitotenv.2021.148799	Haliaeetus albicilla	Sweden	various areas	2003	2011	Pb	ICP-MS	Yes	CRM	0.004	LOD	adult	8-9	NA	NA	20	10.24	Arithmetic mean	0.1	77.8	dry weight
11	Helander et al. (2021)	Helander, Björn	Helander, Björn; Krone, Olivier; Räikkönen, Jannikke; Sundbom, Marcus; Ågren, Erik; Bignert, Anders	Major lead exposure from hunting ammunition in eagles from Sweden	Original paper	2021	Science of the Total Environment	Sci Total Environ	10.1016/j.scitotenv.2021.148799	Haliaeetus albicilla	Sweden	various areas	2003	2011	Pb	ICP-MS	Yes	CRM	0.004	LOD	adult	10-13	NA	NA	19	30.56	Arithmetic mean	0.11	135	dry weight
11	Helander et al. (2021)	Helander, Björn	Helander, Björn; Krone, Olivier; Räikkönen, Jannikke; Sundbom, Marcus; Ågren, Erik; Bignert, Anders	Major lead exposure from hunting ammunition in eagles from Sweden	Original paper	2021	Science of the Total Environment	Sci Total Environ	10.1016/j.scitotenv.2021.148799	Haliaeetus albicilla	Sweden	various areas	2003	2011	Pb	ICP-MS	Yes	CRM	0.004	LOD	adult	14-19	NA	NA	11	10.84	Arithmetic mean	0.09	94.2	dry weight
11	Helander et al. (2021)	Helander, Björn	Helander, Björn; Krone, Olivier; Räikkönen, Jannikke; Sundbom, Marcus; Ågren, Erik; Bignert, Anders	Major lead exposure from hunting ammunition in eagles from Sweden	Original paper	2021	Science of the Total Environment	Sci Total Environ	10.1016/j.scitotenv.2021.148799	Haliaeetus albicilla	Sweden	various areas	2003	2011	Pb	ICP-MS	Yes	CRM	0.004	LOD	adult	20-30	NA	NA	9	18.52	Arithmetic mean	0.2	135	dry weight
11	Helander et al. (2021)	Helander, Björn	Helander, Björn; Krone, Olivier; Räikkönen, Jannikke; Sundbom, Marcus; Ågren, Erik; Bignert, Anders	Major lead exposure from hunting ammunition in eagles from Sweden	Original paper	2021	Science of the Total Environment	Sci Total Environ	10.1016/j.scitotenv.2021.148799	Haliaeetus albicilla	Sweden	various areas	2003	2011	Pb	ICP-MS	Yes	CRM	0.004	LOD	immature/subadult	2-5	NA	NA	7	0.841	Arithmetic mean	0.06	4.59	dry weight
11	Helander et al. (2021)	Helander, Björn	Helander, Björn; Krone, Olivier; Räikkönen, Jannikke; Sundbom, Marcus; Ågren, Erik; Bignert, Anders	Major lead exposure from hunting ammunition in eagles from Sweden	Original paper	2021	Science of the Total Environment	Sci Total Environ	10.1016/j.scitotenv.2021.148799	Haliaeetus albicilla	Sweden	various areas	2003	2011	Pb	ICP-MS	Yes	CRM	0.004	LOD	adult(unspec.)	>6	NA	NA	64	23.04	Arithmetic mean	0.04	256	dry weight
11	Helander et al. (2021)	Helander, Björn	Helander, Björn; Krone, Olivier; Räikkönen, Jannikke; Sundbom, Marcus; Ågren, Erik; Bignert, Anders	Major lead exposure from hunting ammunition in eagles from Sweden	Original paper	2021	Science of the Total Environment	Sci Total Environ	10.1016/j.scitotenv.2021.148799	Aquila chrysaetos	Sweden	various areas	2003	2011	Pb	ICP-MS	Yes	CRM	0.004	LOD	juvenile	1	NA	NA	6	0.067	Arithmetic mean	0.01	0.14	dry weight
11	Helander et al. (2021)	Helander, Björn	Helander, Björn; Krone, Olivier; Räikkönen, Jannikke; Sundbom, Marcus; Ågren, Erik; Bignert, Anders	Major lead exposure from hunting ammunition in eagles from Sweden	Original paper	2021	Science of the Total Environment	Sci Total Environ	10.1016/j.scitotenv.2021.148799	Aquila chrysaetos	Sweden	various areas	2003	2011	Pb	ICP-MS	Yes	CRM	0.004	LOD	juvenile	1	NA	NA	3	0.065	Arithmetic mean	0.03	0.12	dry weight
11	Helander et al. (2021)	Helander, Björn	Helander, Björn; Krone, Olivier; Räikkönen, Jannikke; Sundbom, Marcus; Ågren, Erik; Bignert, Anders	Major lead exposure from hunting ammunition in eagles from Sweden	Original paper	2021	Science of the Total Environment	Sci Total Environ	10.1016/j.scitotenv.2021.148799	Aquila chrysaetos	Sweden	various areas	2003	2011	Pb	ICP-MS	Yes	CRM	0.004	LOD	juvenile	1	NA	NA	9	1.423	Arithmetic mean	0.1	6.27	dry weight
11	Helander et al. (2021)	Helander, Björn	Helander, Björn; Krone, Olivier; Räikkönen, Jannikke; Sundbom, Marcus; Ågren, Erik; Bignert, Anders	Major lead exposure from hunting ammunition in eagles from Sweden	Original paper	2021	Science of the Total Environment	Sci Total Environ	10.1016/j.scitotenv.2021.148799	Aquila chrysaetos	Sweden	various areas	2003	2011	Pb	ICP-MS	Yes	CRM	0.004	LOD	subadult	2	NA	NA	15	19.29	Arithmetic mean	0.13	172	dry weight
11	Helander et al. (2021)	Helander, Björn	Helander, Björn; Krone, Olivier; Räikkönen, Jannikke; Sundbom, Marcus; Ågren, Erik; Bignert, Anders	Major lead exposure from hunting ammunition in eagles from Sweden	Original paper	2021	Science of the Total Environment	Sci Total Environ	10.1016/j.scitotenv.2021.148799	Aquila chrysaetos	Sweden	various areas	2003	2011	Pb	ICP-MS	Yes	CRM	0.004	LOD	subadult	3	NA	NA	5	2.253	Arithmetic mean	0.35	5.71	dry weight
11	Helander et al. (2021)	Helander, Björn	Helander, Björn; Krone, Olivier; Räikkönen, Jannikke; Sundbom, Marcus; Ågren, Erik; Bignert, Anders	Major lead exposure from hunting ammunition in eagles from Sweden	Original paper	2021	Science of the Total Environment	Sci Total Environ	10.1016/j.scitotenv.2021.148799	Aquila chrysaetos	Sweden	various areas	2003	2011	Pb	ICP-MS	Yes	CRM	0.004	LOD	subadult	4	NA	NA	4	1.821	Arithmetic mean	0.84	2.8	dry weight
11	Helander et al. (2021)	Helander, Björn	Helander, Björn; Krone, Olivier; Räikkönen, Jannikke; Sundbom, Marcus; Ågren, Erik; Bignert, Anders	Major lead exposure from hunting ammunition in eagles from Sweden	Original paper	2021	Science of the Total Environment	Sci Total Environ	10.1016/j.scitotenv.2021.148799	Aquila chrysaetos	Sweden	various areas	2003	2011	Pb	ICP-MS	Yes	CRM	0.004	LOD	subadult	5	NA	NA	6	0.98	Arithmetic mean	0.24	2.17	dry weight
11	Helander et al. (2021)	Helander, Björn	Helander, Björn; Krone, Olivier; Räikkönen, Jannikke; Sundbom, Marcus; Ågren, Erik; Bignert, Anders	Major lead exposure from hunting ammunition in eagles from Sweden	Original paper	2021	Science of the Total Environment	Sci Total Environ	10.1016/j.scitotenv.2021.148799	Aquila chrysaetos	Sweden	various areas	2003	2011	Pb	ICP-MS	Yes	CRM	0.004	LOD	subadult/adult	6	NA	NA	4	0.382	Arithmetic mean	0.03	0.55	dry weight
11	Helander et al. (2021)	Helander, Björn	Helander, Björn; Krone, Olivier; Räikkönen, Jannikke; Sundbom, Marcus; Ågren, Erik; Bignert, Anders	Major lead exposure from hunting ammunition in eagles from Sweden	Original paper	2021	Science of the Total Environment	Sci Total Environ	10.1016/j.scitotenv.2021.148799	Aquila chrysaetos	Sweden	various areas	2003	2011	Pb	ICP-MS	Yes	CRM	0.004	LOD	adult	7-12	NA	NA	4	3.033	Arithmetic mean	0.72	9.28	dry weight
11	Helander et al. (2021)	Helander, Björn	Helander, Björn; Krone, Olivier; Räikkönen, Jannikke; Sundbom, Marcus; Ågren, Erik; Bignert, Anders	Major lead exposure from hunting ammunition in eagles from Sweden	Original paper	2021	Science of the Total Environment	Sci Total Environ	10.1016/j.scitotenv.2021.148799	Aquila chrysaetos	Sweden	various areas	2003	2011	Pb	ICP-MS	Yes	CRM	0.004	LOD	adult	13-29	NA	NA	5	1.978	Arithmetic mean	1.75	7	dry weight
11	Helander et al. (2021)	Helander, Björn	Helander, Björn; Krone, Olivier; Räikkönen, Jannikke; Sundbom, Marcus; Ågren, Erik; Bignert, Anders	Major lead exposure from hunting ammunition in eagles from Sweden	Original paper	2021	Science of the Total Environment	Sci Total Environ	10.1016/j.scitotenv.2021.148799	Aquila chrysaetos	Sweden	various areas	2003	2011	Pb	ICP-MS	Yes	CRM	0.004	LOD	immature/subadult	2-5	NA	NA	7	23.29	Arithmetic mean	0.53	178	dry weight
11	Helander et al. (2021)	Helander, Björn	Helander, Björn; Krone, Olivier; Räikkönen, Jannikke; Sundbom, Marcus; Ågren, Erik; Bignert, Anders	Major lead exposure from hunting ammunition in eagles from Sweden	Original paper	2021	Science of the Total Environment	Sci Total Environ	10.1016/j.scitotenv.2021.148799	Aquila chrysaetos	Sweden	various areas	2003	2011	Pb	ICP-MS	Yes	CRM	0.004	LOD	adult(unspec.)	>6	NA	NA	27	12.2	Arithmetic mean	0.13	211	dry weight
13	Ishii et al. (2020)	Ishii, Chihiro	Ishii, Chihiro; Ikenaka, Yoshinori; Nakayama, Shouta M.M.; Kuritani, Takeshi; Nakagawa, Mitsuhiro; Saito, Keisuke; Watanabe, Yukiko; Ogasawara, Kohei; Onuma, Manabu; Haga, Atsushi; Ishizuka, Mayumi	Current situation regarding lead exposure in birds in Japan (2015–2018); lead exposure is still occurring	Original paper	2020	Journal of Veterinary Medical Science	J Vet Med. Sci	NA	Haliaeetus albicilla	Japan	Hokkaido	2015	2018	Pb	ICP-MS	Yes	CRM	0.001	LOD	all	NA	NA	NA	51	0.068	Median	0.003	50.79	wet weight
12	Ishii et al. (2017)	Ishii, Chihiro	Ishii, C; Nakayama, Shouta M.M.; Ikenaka, Yoshinori; Nakata, Hokuto; Saito, Keisuke; Watanabe, Yukiko; Mizukawa, Hazuki; Tanabe, Shinsuke; Nomiyama, Kei; Hayashi, Terutake; Ishizuka, Mayuimi	Lead exposure in raptors from Japan and source identification using Pb stable isotope ratios	Original paper	2017	Chemosphere	Chemosphere	10.1016/j.chemosphere.2017.07.143	Haliaeetus albicilla	Japan	various areas	1998	2015	Pb	ICP-MS	Yes	CRM	0.01	LOD	all	NA	NA	NA	50	0.12	Median	0.01	56.4	wet weight
12	Ishii et al. (2017)	Ishii, Chihiro	Ishii, C; Nakayama, Shouta M.M.; Ikenaka, Yoshinori; Nakata, Hokuto; Saito, Keisuke; Watanabe, Yukiko; Mizukawa, Hazuki; Tanabe, Shinsuke; Nomiyama, Kei; Hayashi, Terutake; Ishizuka, Mayuimi	Lead exposure in raptors from Japan and source identification using Pb stable isotope ratios	Original paper	2017	Chemosphere	Chemosphere	10.1016/j.chemosphere.2017.07.143	Aquila chrysaetos	Japan	Honshu and Shikoku	1993	2015	Pb	ICP-MS	Yes	CRM	0.01	LOD	all	NA	NA	NA	13	0.04	Median	0.01	2.3	wet weight
14	Isomursu et al. (2018)	Isomursu, Marja	Isomursu, Marja; Koivusaari, Juhani; Stjernberg, Torsten; Hirvela-Koski, Varpu; Venäläinen, Eija-Ritta	Lead poisoning and other human-related factors cause significant mortality in white-tailed eagles	Original paper	2018	Ambio	Ambio	10.1007/s13280-018-1052-9	Haliaeetus albicilla	Finland	various areas	2000	2014	Pb	ICP-MS	NA	NA	0.01	LOQ	all	NA	NA	NA	120	5.952	weighted mean	0.01	35	wet weight
15	Iwata et al. (2000)	Iwata, Hisato	Iwata, Hisato; Watanabe, Mafumi; Kim, Eun-Young; Gotoh, Rie; Yasunaga, Genta; Tanabe, Shinsuke; Masuda, Yasushi; Fujita, Shoichi	Contamination by chlorinated hydrocarbons and lead in Steller's Sea Eagle and White-tailed Sea Eagle from Hokkaido, Japan	Conference paper	2000	First Symposium on Steller’s and White-tailed Sea Eagles in East Asia	NA	NA	Haliaeetus albicilla	Japan	Hokkaido	1986	1998	Pb	ICP-MS	Yes	CRM	NA	NA	NA	NA	NA	NA	1	79	Single result	NA	NA	dry weight
15	Iwata et al. (2000)	Iwata, Hisato	Iwata, Hisato; Watanabe, Mafumi; Kim, Eun-Young; Gotoh, Rie; Yasunaga, Genta; Tanabe, Shinsuke; Masuda, Yasushi; Fujita, Shoichi	Contamination by chlorinated hydrocarbons and lead in Steller's Sea Eagle and White-tailed Sea Eagle from Hokkaido, Japan	Conference paper	2000	First Symposium on Steller’s and White-tailed Sea Eagles in East Asia	NA	NA	Haliaeetus albicilla	Japan	Hokkaido	1986	1998	Pb	ICP-MS	Yes	CRM	NA	NA	NA	NA	NA	NA	1	77	Single result	NA	NA	dry weight
15	Iwata et al. (2000)	Iwata, Hisato	Iwata, Hisato; Watanabe, Mafumi; Kim, Eun-Young; Gotoh, Rie; Yasunaga, Genta; Tanabe, Shinsuke; Masuda, Yasushi; Fujita, Shoichi	Contamination by chlorinated hydrocarbons and lead in Steller's Sea Eagle and White-tailed Sea Eagle from Hokkaido, Japan	Conference paper	2000	First Symposium on Steller’s and White-tailed Sea Eagles in East Asia	NA	NA	Haliaeetus albicilla	Japan	Hokkaido	1986	1998	Pb	ICP-MS	Yes	CRM	NA	NA	NA	NA	NA	NA	1	174	Single result	NA	NA	dry weight
15	Iwata et al. (2000)	Iwata, Hisato	Iwata, Hisato; Watanabe, Mafumi; Kim, Eun-Young; Gotoh, Rie; Yasunaga, Genta; Tanabe, Shinsuke; Masuda, Yasushi; Fujita, Shoichi	Contamination by chlorinated hydrocarbons and lead in Steller's Sea Eagle and White-tailed Sea Eagle from Hokkaido, Japan	Conference paper	2000	First Symposium on Steller’s and White-tailed Sea Eagles in East Asia	NA	NA	Haliaeetus albicilla	Japan	Hokkaido	1986	1998	Cd	ICP-MS	Yes	CRM	NA	NA	NA	NA	NA	NA	1	0.67	Single result	NA	NA	dry weight
15	Iwata et al. (2000)	Iwata, Hisato	Iwata, Hisato; Watanabe, Mafumi; Kim, Eun-Young; Gotoh, Rie; Yasunaga, Genta; Tanabe, Shinsuke; Masuda, Yasushi; Fujita, Shoichi	Contamination by chlorinated hydrocarbons and lead in Steller's Sea Eagle and White-tailed Sea Eagle from Hokkaido, Japan	Conference paper	2000	First Symposium on Steller’s and White-tailed Sea Eagles in East Asia	NA	NA	Haliaeetus albicilla	Japan	Hokkaido	1986	1998	Cd	ICP-MS	Yes	CRM	NA	NA	NA	NA	NA	NA	1	0.26	Single result	NA	NA	dry weight
15	Iwata et al. (2000)	Iwata, Hisato	Iwata, Hisato; Watanabe, Mafumi; Kim, Eun-Young; Gotoh, Rie; Yasunaga, Genta; Tanabe, Shinsuke; Masuda, Yasushi; Fujita, Shoichi	Contamination by chlorinated hydrocarbons and lead in Steller's Sea Eagle and White-tailed Sea Eagle from Hokkaido, Japan	Conference paper	2000	First Symposium on Steller’s and White-tailed Sea Eagles in East Asia	NA	NA	Haliaeetus albicilla	Japan	Hokkaido	1986	1998	Cd	ICP-MS	Yes	CRM	NA	NA	NA	NA	NA	NA	1	0.26	Single result	NA	NA	dry weight
15	Iwata et al. (2000)	Iwata, Hisato	Iwata, Hisato; Watanabe, Mafumi; Kim, Eun-Young; Gotoh, Rie; Yasunaga, Genta; Tanabe, Shinsuke; Masuda, Yasushi; Fujita, Shoichi	Contamination by chlorinated hydrocarbons and lead in Steller's Sea Eagle and White-tailed Sea Eagle from Hokkaido, Japan	Conference paper	2000	First Symposium on Steller’s and White-tailed Sea Eagles in East Asia	NA	NA	Haliaeetus albicilla	Japan	Hokkaido	1986	1998	Hg	CV-AAS	Yes	CRM	NA	NA	NA	NA	NA	NA	1	2.6	Single result	NA	NA	dry weight
15	Iwata et al. (2000)	Iwata, Hisato	Iwata, Hisato; Watanabe, Mafumi; Kim, Eun-Young; Gotoh, Rie; Yasunaga, Genta; Tanabe, Shinsuke; Masuda, Yasushi; Fujita, Shoichi	Contamination by chlorinated hydrocarbons and lead in Steller's Sea Eagle and White-tailed Sea Eagle from Hokkaido, Japan	Conference paper	2000	First Symposium on Steller’s and White-tailed Sea Eagles in East Asia	NA	NA	Haliaeetus albicilla	Japan	Hokkaido	1986	1998	Hg	CV-AAS	Yes	CRM	NA	NA	NA	NA	NA	NA	1	2	Single result	NA	NA	dry weight
15	Iwata et al. (2000)	Iwata, Hisato	Iwata, Hisato; Watanabe, Mafumi; Kim, Eun-Young; Gotoh, Rie; Yasunaga, Genta; Tanabe, Shinsuke; Masuda, Yasushi; Fujita, Shoichi	Contamination by chlorinated hydrocarbons and lead in Steller's Sea Eagle and White-tailed Sea Eagle from Hokkaido, Japan	Conference paper	2000	First Symposium on Steller’s and White-tailed Sea Eagles in East Asia	NA	NA	Haliaeetus albicilla	Japan	Hokkaido	1986	1998	Hg	CV-AAS	Yes	CRM	NA	NA	NA	NA	NA	NA	1	3.7	Single result	NA	NA	dry weight
16	Jenni et al. (2015)	Jenni, Lukas	Jenni, Lukas; Madry, Milena M.; Kraemer, Thomas; Kupper, Jacqueline; Naegeli, Hanspeter; Jenny, Hannes; Jenny, David	The frequency distribution of lead concentration in feathers, blood, bone, kidney and liver of golden eagles Aquila chrysaetos: insights into the modes of uptake	Original paper	2015	Journal of Ornithology	J Ornithol	10.1007/s10336-015-1220-7	Aquila chrysaetos	Switzerland	various areas	2006	2013	Pb	ICP-MS	Yes	CRM	0.0001	LOQ	NA	NA	NA	NA	26	1.16	Median	NA	NA	dry weight
17	Kalisinska et al. (2006)	Kalisińska, Elżbieta	Kalisinska, Elżbieta; Salicki, Wiesław; Jackowski, Andrzej	Six trace metals in white-tailed eagle from northwestern Poland	Original paper	2006	Polish Journal of Environmental Studies	Pol J Environ Stud	NA	Haliaeetus albicilla	Poland	NW Poland	1995	2001	Fe	ICP-AES	Yes	CRM	NA	NA	NA	NA	NA	NA	8	559	Arithmetic mean	197.1	1584	wet weight
17	Kalisinska et al. (2006)	Kalisińska, Elżbieta	Kalisinska, Elżbieta; Salicki, Wiesław; Jackowski, Andrzej	Six trace metals in white-tailed eagle from northwestern Poland	Original paper	2006	Polish Journal of Environmental Studies	Pol J Environ Stud	NA	Haliaeetus albicilla	Poland	NW Poland	1995	2001	Zn	ICP-AES	Yes	CRM	NA	NA	NA	NA	NA	NA	8	26.57	Arithmetic mean	12.04	46.78	wet weight
17	Kalisinska et al. (2006)	Kalisińska, Elżbieta	Kalisinska, Elżbieta; Salicki, Wiesław; Jackowski, Andrzej	Six trace metals in white-tailed eagle from northwestern Poland	Original paper	2006	Polish Journal of Environmental Studies	Pol J Environ Stud	NA	Haliaeetus albicilla	Poland	NW Poland	1995	2001	Cu	ICP-AES	Yes	CRM	NA	NA	NA	NA	NA	NA	8	4.22	Arithmetic mean	2.56	6.47	wet weight
17	Kalisinska et al. (2006)	Kalisińska, Elżbieta	Kalisinska, Elżbieta; Salicki, Wiesław; Jackowski, Andrzej	Six trace metals in white-tailed eagle from northwestern Poland	Original paper	2006	Polish Journal of Environmental Studies	Pol J Environ Stud	NA	Haliaeetus albicilla	Poland	NW Poland	1995	2001	Mn	ICP-AES	Yes	CRM	NA	NA	NA	NA	NA	NA	8	3.07	Arithmetic mean	0.82	4.73	wet weight
17	Kalisinska et al. (2006)	Kalisińska, Elżbieta	Kalisinska, Elżbieta; Salicki, Wiesław; Jackowski, Andrzej	Six trace metals in white-tailed eagle from northwestern Poland	Original paper	2006	Polish Journal of Environmental Studies	Pol J Environ Stud	NA	Haliaeetus albicilla	Poland	NW Poland	1995	2001	Pb	ICP-AES	Yes	CRM	NA	NA	NA	NA	NA	NA	8	2.508	Arithmetic mean	0.001	15.58	wet weight
17	Kalisinska et al. (2006)	Kalisińska, Elżbieta	Kalisinska, Elżbieta; Salicki, Wiesław; Jackowski, Andrzej	Six trace metals in white-tailed eagle from northwestern Poland	Original paper	2006	Polish Journal of Environmental Studies	Pol J Environ Stud	NA	Haliaeetus albicilla	Poland	NW Poland	1995	2001	Cd	ICP-AES	Yes	CRM	NA	NA	NA	NA	NA	NA	8	0.042	Arithmetic mean	0.001	0.115	wet weight
18	Kenntner et al. (2001)	Kenntner, Norbert	Kenntner, Norbert; Tataruch, Frieda; Krone, Olivier	Heavy metals in soft tissue of white-tailed eagles found dead or moribund in Germany and Austria from 1993 to 2000	Original paper	2001	Environmental Toxicology and Chemistry	Environ Toxicol Chem	10.1002/etc.5620200829	Haliaeetus albicilla	Germany and Austria	various areas	1993	2000	Pb	GF-AAS	NA	NA	NA	NA	NA	NA	NA	NA	57	7.033	Arithmetic mean	0.014	61.974	wet weight
18	Kenntner et al. (2001)	Kenntner, Norbert	Kenntner, Norbert; Tataruch, Frieda; Krone, Olivier	Heavy metals in soft tissue of white-tailed eagles found dead or moribund in Germany and Austria from 1993 to 2000	Original paper	2001	Environmental Toxicology and Chemistry	Environ Toxicol Chem	10.1002/etc.5620200829	Haliaeetus albicilla	Germany and Austria	various areas	1993	2000	Hg	CV-AAS	NA	NA	NA	NA	NA	NA	NA	NA	57	0.577	Arithmetic mean	0.013	3.553	wet weight
18	Kenntner et al. (2001)	Kenntner, Norbert	Kenntner, Norbert; Tataruch, Frieda; Krone, Olivier	Heavy metals in soft tissue of white-tailed eagles found dead or moribund in Germany and Austria from 1993 to 2000	Original paper	2001	Environmental Toxicology and Chemistry	Environ Toxicol Chem	10.1002/etc.5620200829	Haliaeetus albicilla	Germany and Austria	various areas	1993	2000	Cd	GF-AAS	NA	NA	NA	NA	NA	NA	NA	NA	57	0.039	Arithmetic mean	0.004	0.663	wet weight
19	Kenntner et al. (2007)	Kenntner, Norbert	Kenntner, Norbert; Crettenand, Yvon; Fünfstück, Hans-Joachim; Janovsky, Martin; Tataruch, Frieda	Lead poisoning and heavy metal exposure of golden eagles (Aquila chrysaetos) from the European Alps	Original paper	2007	Journal of Ornithology	J Ornithol	10.1007/s10336-006-0115-z	Aquila chrysaetos	Germany, Austria, Switzerland	Alps	2000	2001	Pb	GF-AAS	NA	NA	NA	NA	NA	NA	NA	NA	7	9.695	Arithmetic mean	0.153	59.49	wet weight
19	Kenntner et al. (2007)	Kenntner, Norbert	Kenntner, Norbert; Crettenand, Yvon; Fünfstück, Hans-Joachim; Janovsky, Martin; Tataruch, Frieda	Lead poisoning and heavy metal exposure of golden eagles (Aquila chrysaetos) from the European Alps	Original paper	2007	Journal of Ornithology	J Ornithol	10.1007/s10336-006-0115-z	Aquila chrysaetos	Germany, Austria, Switzerland	Alps	2000	2001	Cd	GF-AAS	NA	NA	NA	NA	NA	NA	NA	NA	7	0.077	Arithmetic mean	.012	.265	wet weight
19	Kenntner et al. (2007)	Kenntner, Norbert	Kenntner, Norbert; Crettenand, Yvon; Fünfstück, Hans-Joachim; Janovsky, Martin; Tataruch, Frieda	Lead poisoning and heavy metal exposure of golden eagles (Aquila chrysaetos) from the European Alps	Original paper	2007	Journal of Ornithology	J Ornithol	10.1007/s10336-006-0115-z	Aquila chrysaetos	Germany, Austria, Switzerland	Alps	2000	2001	Hg	CV-AAS	NA	NA	NA	NA	NA	NA	NA	NA	7	0.024	Arithmetic mean	0	0.057	wet weight
20	Kim et al. (1999)	Kim, Eun-Young	Kim, Eun-Young; Goto, Rie; Iwata, Hisato; Masuda, Yasushi; Tanabe, Shinsuke; Fujita, Shoichi	Preliminary survey of lead poisoning of Steller's sea eagle (Haliaeetus pelagicus) and white-tailed sea eagle (Haliaeetus albicilla) in Hokkaido, Japan	Original paper	1999	Environmental Toxicology and Chemistry	Environ Toxicol Chem	10.1002/etc.5620180312	Haliaeetus albicilla	Japan	Hokkaido	1997	1997	Pb	ICP-MS	Yes	CRM	NA	NA	adult	NA	Female	NA	1	79	Single result	NA	NA	dry weight
20	Kim et al. (1999)	Kim, Eun-Young	Kim, Eun-Young; Goto, Rie; Iwata, Hisato; Masuda, Yasushi; Tanabe, Shinsuke; Fujita, Shoichi	Preliminary survey of lead poisoning of Steller's sea eagle (Haliaeetus pelagicus) and white-tailed sea eagle (Haliaeetus albicilla) in Hokkaido, Japan	Original paper	1999	Environmental Toxicology and Chemistry	Environ Toxicol Chem	10.1002/etc.5620180312	Haliaeetus albicilla	Japan	Hokkaido	1997	1997	Cd	ICP-MS	Yes	CRM	NA	NA	adult	NA	Female	NA	1	0.67	Single result	NA	NA	dry weight
20	Kim et al. (1999)	Kim, Eun-Young	Kim, Eun-Young; Goto, Rie; Iwata, Hisato; Masuda, Yasushi; Tanabe, Shinsuke; Fujita, Shoichi	Preliminary survey of lead poisoning of Steller's sea eagle (Haliaeetus pelagicus) and white-tailed sea eagle (Haliaeetus albicilla) in Hokkaido, Japan	Original paper	1999	Environmental Toxicology and Chemistry	Environ Toxicol Chem	10.1002/etc.5620180312	Haliaeetus albicilla	Japan	Hokkaido	1997	1997	Hg	CV-AAS	Yes	CRM	NA	NA	adult	NA	Female	NA	1	2.6	Single result	NA	NA	dry weight
21	Kitowski et al. (2017)	Kitowski, Ignacy	Kitowski, Ignacy; Jakubas, Dariusz; Wiącek, Dariusz; Sujak, Agnieszka	Concentrations of lead and other elements in the liver of the white-tailed eagle (Haliaeetus albicilla), a European flagship species, wintering in Eastern Poland	Original paper	2017	Ambio	Ambio	10.1007/s13280-017-0929-3	Haliaeetus albicilla	Poland	Eastern Poland	2009	2014	Cd	ICP-AES	Yes	Spiked sample	0.001	LOD	Immature	NA	NA	NA	7	0.16	Arithmetic mean	0.13	0.24	dry weight
21	Kitowski et al. (2017)	Kitowski, Ignacy	Kitowski, Ignacy; Jakubas, Dariusz; Wiącek, Dariusz; Sujak, Agnieszka	Concentrations of lead and other elements in the liver of the white-tailed eagle (Haliaeetus albicilla), a European flagship species, wintering in Eastern Poland	Original paper	2017	Ambio	Ambio	10.1007/s13280-017-0929-3	Haliaeetus albicilla	Poland	Eastern Poland	2009	2014	Cd	ICP-AES	Yes	Spiked sample	0.001	LOD	adult	NA	NA	NA	15	0.53	Arithmetic mean	0.19	0.7	dry weight
21	Kitowski et al. (2017)	Kitowski, Ignacy	Kitowski, Ignacy; Jakubas, Dariusz; Wiącek, Dariusz; Sujak, Agnieszka	Concentrations of lead and other elements in the liver of the white-tailed eagle (Haliaeetus albicilla), a European flagship species, wintering in Eastern Poland	Original paper	2017	Ambio	Ambio	10.1007/s13280-017-0929-3	Haliaeetus albicilla	Poland	Eastern Poland	2009	2014	Cr	ICP-AES	Yes	Spiked sample	0.002	LOD	Immature	NA	NA	NA	7	0.27	Arithmetic mean	0.16	0.32	dry weight
21	Kitowski et al. (2017)	Kitowski, Ignacy	Kitowski, Ignacy; Jakubas, Dariusz; Wiącek, Dariusz; Sujak, Agnieszka	Concentrations of lead and other elements in the liver of the white-tailed eagle (Haliaeetus albicilla), a European flagship species, wintering in Eastern Poland	Original paper	2017	Ambio	Ambio	10.1007/s13280-017-0929-3	Haliaeetus albicilla	Poland	Eastern Poland	2009	2014	Cr	ICP-AES	Yes	Spiked sample	0.002	LOD	adult	NA	NA	NA	15	0.44	Arithmetic mean	0.22	1.2	dry weight
21	Kitowski et al. (2017)	Kitowski, Ignacy	Kitowski, Ignacy; Jakubas, Dariusz; Wiącek, Dariusz; Sujak, Agnieszka	Concentrations of lead and other elements in the liver of the white-tailed eagle (Haliaeetus albicilla), a European flagship species, wintering in Eastern Poland	Original paper	2017	Ambio	Ambio	10.1007/s13280-017-0929-3	Haliaeetus albicilla	Poland	Eastern Poland	2009	2014	Cu	ICP-AES	Yes	Spiked sample	0.002	LOD	Immature	NA	NA	NA	7	23	Arithmetic mean	13.1	31.8	dry weight
21	Kitowski et al. (2017)	Kitowski, Ignacy	Kitowski, Ignacy; Jakubas, Dariusz; Wiącek, Dariusz; Sujak, Agnieszka	Concentrations of lead and other elements in the liver of the white-tailed eagle (Haliaeetus albicilla), a European flagship species, wintering in Eastern Poland	Original paper	2017	Ambio	Ambio	10.1007/s13280-017-0929-3	Haliaeetus albicilla	Poland	Eastern Poland	2009	2014	Cu	ICP-AES	Yes	Spiked sample	0.002	LOD	adult	NA	NA	NA	15	13.1	Arithmetic mean	6.3	20	dry weight
21	Kitowski et al. (2017)	Kitowski, Ignacy	Kitowski, Ignacy; Jakubas, Dariusz; Wiącek, Dariusz; Sujak, Agnieszka	Concentrations of lead and other elements in the liver of the white-tailed eagle (Haliaeetus albicilla), a European flagship species, wintering in Eastern Poland	Original paper	2017	Ambio	Ambio	10.1007/s13280-017-0929-3	Haliaeetus albicilla	Poland	Eastern Poland	2009	2014	Fe	ICP-AES	Yes	Spiked sample	0.012	LOD	Immature	NA	NA	NA	7	1466.5	Arithmetic mean	1325.3	1846	dry weight
21	Kitowski et al. (2017)	Kitowski, Ignacy	Kitowski, Ignacy; Jakubas, Dariusz; Wiącek, Dariusz; Sujak, Agnieszka	Concentrations of lead and other elements in the liver of the white-tailed eagle (Haliaeetus albicilla), a European flagship species, wintering in Eastern Poland	Original paper	2017	Ambio	Ambio	10.1007/s13280-017-0929-3	Haliaeetus albicilla	Poland	Eastern Poland	2009	2014	Fe	ICP-AES	Yes	Spiked sample	0.012	LOD	adult	NA	NA	NA	15	4920.5	Arithmetic mean	1118	11841.2	dry weight
21	Kitowski et al. (2017)	Kitowski, Ignacy	Kitowski, Ignacy; Jakubas, Dariusz; Wiącek, Dariusz; Sujak, Agnieszka	Concentrations of lead and other elements in the liver of the white-tailed eagle (Haliaeetus albicilla), a European flagship species, wintering in Eastern Poland	Original paper	2017	Ambio	Ambio	10.1007/s13280-017-0929-3	Haliaeetus albicilla	Poland	Eastern Poland	2009	2014	Hg	ICP-AES	Yes	Spiked sample	0.052	LOD	Immature	NA	NA	NA	7	2.2	Arithmetic mean	0.3	5.5	dry weight
21	Kitowski et al. (2017)	Kitowski, Ignacy	Kitowski, Ignacy; Jakubas, Dariusz; Wiącek, Dariusz; Sujak, Agnieszka	Concentrations of lead and other elements in the liver of the white-tailed eagle (Haliaeetus albicilla), a European flagship species, wintering in Eastern Poland	Original paper	2017	Ambio	Ambio	10.1007/s13280-017-0929-3	Haliaeetus albicilla	Poland	Eastern Poland	2009	2014	Hg	ICP-AES	Yes	Spiked sample	0.052	LOD	adult	NA	NA	NA	15	1.6	Arithmetic mean	0.1	4.7	dry weight
21	Kitowski et al. (2017)	Kitowski, Ignacy	Kitowski, Ignacy; Jakubas, Dariusz; Wiącek, Dariusz; Sujak, Agnieszka	Concentrations of lead and other elements in the liver of the white-tailed eagle (Haliaeetus albicilla), a European flagship species, wintering in Eastern Poland	Original paper	2017	Ambio	Ambio	10.1007/s13280-017-0929-3	Haliaeetus albicilla	Poland	Eastern Poland	2009	2014	Mg	ICP-AES	Yes	Spiked sample	0.005	LOD	Immature	NA	NA	NA	7	625.6	Arithmetic mean	544.1	706.1	dry weight
21	Kitowski et al. (2017)	Kitowski, Ignacy	Kitowski, Ignacy; Jakubas, Dariusz; Wiącek, Dariusz; Sujak, Agnieszka	Concentrations of lead and other elements in the liver of the white-tailed eagle (Haliaeetus albicilla), a European flagship species, wintering in Eastern Poland	Original paper	2017	Ambio	Ambio	10.1007/s13280-017-0929-3	Haliaeetus albicilla	Poland	Eastern Poland	2009	2014	Mg	ICP-AES	Yes	Spiked sample	0.005	LOD	adult	NA	NA	NA	15	754.5	Arithmetic mean	502.6	1019.7	dry weight
21	Kitowski et al. (2017)	Kitowski, Ignacy	Kitowski, Ignacy; Jakubas, Dariusz; Wiącek, Dariusz; Sujak, Agnieszka	Concentrations of lead and other elements in the liver of the white-tailed eagle (Haliaeetus albicilla), a European flagship species, wintering in Eastern Poland	Original paper	2017	Ambio	Ambio	10.1007/s13280-017-0929-3	Haliaeetus albicilla	Poland	Eastern Poland	2009	2014	Mn	ICP-AES	Yes	Spiked sample	0.002	LOD	Immature	NA	NA	NA	7	9.6	Arithmetic mean	5.1	12.8	dry weight
21	Kitowski et al. (2017)	Kitowski, Ignacy	Kitowski, Ignacy; Jakubas, Dariusz; Wiącek, Dariusz; Sujak, Agnieszka	Concentrations of lead and other elements in the liver of the white-tailed eagle (Haliaeetus albicilla), a European flagship species, wintering in Eastern Poland	Original paper	2017	Ambio	Ambio	10.1007/s13280-017-0929-3	Haliaeetus albicilla	Poland	Eastern Poland	2009	2014	Mn	ICP-AES	Yes	Spiked sample	0.002	LOD	adult	NA	NA	NA	15	11.4	Arithmetic mean	6	18.5	dry weight
21	Kitowski et al. (2017)	Kitowski, Ignacy	Kitowski, Ignacy; Jakubas, Dariusz; Wiącek, Dariusz; Sujak, Agnieszka	Concentrations of lead and other elements in the liver of the white-tailed eagle (Haliaeetus albicilla), a European flagship species, wintering in Eastern Poland	Original paper	2017	Ambio	Ambio	10.1007/s13280-017-0929-3	Haliaeetus albicilla	Poland	Eastern Poland	2009	2014	Pb	ICP-AES	Yes	Spiked sample	0.008	LOD	Immature	NA	NA	NA	7	1.3	Arithmetic mean	0.1	5.5	dry weight
21	Kitowski et al. (2017)	Kitowski, Ignacy	Kitowski, Ignacy; Jakubas, Dariusz; Wiącek, Dariusz; Sujak, Agnieszka	Concentrations of lead and other elements in the liver of the white-tailed eagle (Haliaeetus albicilla), a European flagship species, wintering in Eastern Poland	Original paper	2017	Ambio	Ambio	10.1007/s13280-017-0929-3	Haliaeetus albicilla	Poland	Eastern Poland	2009	2014	Pb	ICP-AES	Yes	Spiked sample	0.008	LOD	adult	NA	NA	NA	15	48.7	Arithmetic mean	0.4	188.6	dry weight
21	Kitowski et al. (2017)	Kitowski, Ignacy	Kitowski, Ignacy; Jakubas, Dariusz; Wiącek, Dariusz; Sujak, Agnieszka	Concentrations of lead and other elements in the liver of the white-tailed eagle (Haliaeetus albicilla), a European flagship species, wintering in Eastern Poland	Original paper	2017	Ambio	Ambio	10.1007/s13280-017-0929-3	Haliaeetus albicilla	Poland	Eastern Poland	2009	2014	Se	ICP-AES	Yes	Spiked sample	0.011	LOD	Immature	NA	NA	NA	7	5.2	Arithmetic mean	2.6	9.1	dry weight
21	Kitowski et al. (2017)	Kitowski, Ignacy	Kitowski, Ignacy; Jakubas, Dariusz; Wiącek, Dariusz; Sujak, Agnieszka	Concentrations of lead and other elements in the liver of the white-tailed eagle (Haliaeetus albicilla), a European flagship species, wintering in Eastern Poland	Original paper	2017	Ambio	Ambio	10.1007/s13280-017-0929-3	Haliaeetus albicilla	Poland	Eastern Poland	2009	2014	Se	ICP-AES	Yes	Spiked sample	0.011	LOD	adult	NA	NA	NA	15	3.2	Arithmetic mean	1.6	5.2	dry weight
21	Kitowski et al. (2017)	Kitowski, Ignacy	Kitowski, Ignacy; Jakubas, Dariusz; Wiącek, Dariusz; Sujak, Agnieszka	Concentrations of lead and other elements in the liver of the white-tailed eagle (Haliaeetus albicilla), a European flagship species, wintering in Eastern Poland	Original paper	2017	Ambio	Ambio	10.1007/s13280-017-0929-3	Haliaeetus albicilla	Poland	Eastern Poland	2009	2014	V	ICP-AES	Yes	Spiked sample	0.003	LOD	Immature	NA	NA	NA	7	0.2	Arithmetic mean	0.07	0.33	dry weight
21	Kitowski et al. (2017)	Kitowski, Ignacy	Kitowski, Ignacy; Jakubas, Dariusz; Wiącek, Dariusz; Sujak, Agnieszka	Concentrations of lead and other elements in the liver of the white-tailed eagle (Haliaeetus albicilla), a European flagship species, wintering in Eastern Poland	Original paper	2017	Ambio	Ambio	10.1007/s13280-017-0929-3	Haliaeetus albicilla	Poland	Eastern Poland	2009	2014	V	ICP-AES	Yes	Spiked sample	0.003	LOD	adult	NA	NA	NA	15	0.18	Arithmetic mean	0.08	0.32	dry weight
21	Kitowski et al. (2017)	Kitowski, Ignacy	Kitowski, Ignacy; Jakubas, Dariusz; Wiącek, Dariusz; Sujak, Agnieszka	Concentrations of lead and other elements in the liver of the white-tailed eagle (Haliaeetus albicilla), a European flagship species, wintering in Eastern Poland	Original paper	2017	Ambio	Ambio	10.1007/s13280-017-0929-3	Haliaeetus albicilla	Poland	Eastern Poland	2009	2014	Zn	ICP-AES	Yes	Spiked sample	0.01	LOD	Immature	NA	NA	NA	7	116.3	Arithmetic mean	69.7	159.4	dry weight
21	Kitowski et al. (2017)	Kitowski, Ignacy	Kitowski, Ignacy; Jakubas, Dariusz; Wiącek, Dariusz; Sujak, Agnieszka	Concentrations of lead and other elements in the liver of the white-tailed eagle (Haliaeetus albicilla), a European flagship species, wintering in Eastern Poland	Original paper	2017	Ambio	Ambio	10.1007/s13280-017-0929-3	Haliaeetus albicilla	Poland	Eastern Poland	2009	2014	Zn	ICP-AES	Yes	Spiked sample	0.01	LOD	adult	NA	NA	NA	15	183	Arithmetic mean	71.3	301.4	dry weight
22	Krone et al. (2004)	Krone, Olivier	Krone, Olivier; Wille, Frank; Kenntner, Norbert; Boertmann, David; Tataruch, Frieda	Mortality factors, environmental contaminants, and parasites of white-tailed sea eagles from Greenland	Original paper	2004	Avian Diseases	Avian Dis	10.1637/7095	Haliaeetus albicilla	Greenland	various areas	1997	2000	Pb	GF-AAS	NA	NA	NA	NA	NA	NA	NA	NA	11	5.835	Arithmetic mean	0.027	36.281	wet weight
22	Krone et al. (2004)	Krone, Olivier	Krone, Olivier; Wille, Frank; Kenntner, Norbert; Boertmann, David; Tataruch, Frieda	Mortality factors, environmental contaminants, and parasites of white-tailed sea eagles from Greenland	Original paper	2004	Avian Diseases	Avian Dis	10.1637/7095	Haliaeetus albicilla	Greenland	various areas	1997	2000	Hg	CV-AAS	NA	NA	NA	NA	NA	NA	NA	NA	11	2.118	Arithmetic mean	0.579	5.756	wet weight
22	Krone et al. (2004)	Krone, Olivier	Krone, Olivier; Wille, Frank; Kenntner, Norbert; Boertmann, David; Tataruch, Frieda	Mortality factors, environmental contaminants, and parasites of white-tailed sea eagles from Greenland	Original paper	2004	Avian Diseases	Avian Dis	10.1637/7095	Haliaeetus albicilla	Greenland	various areas	1997	2000	Cd	GF-AAS	NA	NA	NA	NA	NA	NA	NA	NA	11	0.348	Arithmetic mean	0.084	0.555	wet weight
23	Krone et al. (2006)	Krone, Olivier	Krone, Olivier; Stjernberg, Torsten; Kenntner, Norbert; Tataruch, Frieda; Koivusaari, Juhani; Nuuja, Ismo	Mortality factors, helminth burden, and contaminant residues in white-tailed sea eagles (Haliaeetus albicilla) from Finland	Original paper	2006	Ambio	Ambio	NA	Haliaeetus albicilla	Finland	various areas	1994	2001	Pb	GF-AAS	NA	NA	NA	NA	NA	NA	NA	NA	9	4.604	Arithmetic mean	0.044	21.503	wet weight
23	Krone et al. (2006)	Krone, Olivier	Krone, Olivier; Stjernberg, Torsten; Kenntner, Norbert; Tataruch, Frieda; Koivusaari, Juhani; Nuuja, Ismo	Mortality factors, helminth burden, and contaminant residues in white-tailed sea eagles (Haliaeetus albicilla) from Finland	Original paper	2006	Ambio	Ambio	NA	Haliaeetus albicilla	Finland	various areas	1994	2001	Hg	CV-AAS	NA	NA	NA	NA	NA	NA	NA	NA	9	4.078	Arithmetic mean	1.392	9.03	wet weight
23	Krone et al. (2006)	Krone, Olivier	Krone, Olivier; Stjernberg, Torsten; Kenntner, Norbert; Tataruch, Frieda; Koivusaari, Juhani; Nuuja, Ismo	Mortality factors, helminth burden, and contaminant residues in white-tailed sea eagles (Haliaeetus albicilla) from Finland	Original paper	2006	Ambio	Ambio	NA	Haliaeetus albicilla	Finland	various areas	1994	2001	Cd	GF-AAS	NA	NA	NA	NA	NA	NA	NA	NA	9	0.079	Arithmetic mean	0.011	0.159	wet weight
24	Madry et al. (2015)	Madry, Milena M.	Madry, Milena M.; Kraemer, Thomas; Kupper, Jacqueline; Naegeli, Hanspeter; Jenny, Hannes; Jenni, Lukas; Jenny, David	Excessive lead burden among golden eagles in the Swiss Alps	Original paper	2015	Environmetal Research Letters	Environ Res Lett	10.1088/1748-9326/10/3/034003	Aquila chrysaetos	Switzerland	Alps	2006	2013	Pb	ICP-MS	Yes	CRM	0.0001	LOQ	NA	NA	NA	NA	25	1.14	Median	0.2	8.41	dry weight
25	Slabe et al. (2022)	Slabe, Vincent A.	Slabe, Vincent A.; Anderson, James T.; Millsap, Brian A.; Cooper, Jeffrey L.; Harmata, Alan R.; Restani, Marco; Crandall, Ross H.; Bodenstein, Barbara; Bloom, Peter H.; Booms, Travis; Buchweitz, John; Culver, Renee; Dickerson, Kim; Domenech, Robert; Dominguez-Villegas, Ernesto; Driscoll, Daniel; Smith, Brian W.; Lockhart, Michael J.; McRuer, David; Miller, Tricia A.; Ortiz, Patricia A.; Rogers, K…	Demographic implications of lead poisoning for eagles across North America	Original paper	2022	Science	Science	10.1126/science.abj3068	Aquila chrysaetos	USA	various areas	2010	2018	Pb	ICP-MS	Yes	CRM	0.05	LOD	NA	NA	NA	NA	163	0.576534	Median	NA	NA	dry weight
26	Viner and Kagan (2021)	Viner, Tabitha C.	Viner, Tabitha C.; Kagan, Rebecca A.	Lead Exposure is Unrelated to Wind Turbine Mortality in Golden Eagles	Original paper	2021	Wildlife Society Bulletin	Wildlife Soc B	10.1002/wsb.1197	Aquila chrysaetos	USA	various areas	2011	2016	Pb	ICP-MS	Yes	CRM	0.001	LOQ	NA	NA	NA	Wind turbine	52	0.25	Geometric mean	0	8.14	wet weight
26	Viner and Kagan (2021)	Viner, Tabitha C.	Viner, Tabitha C.; Kagan, Rebecca A.	Lead Exposure is Unrelated to Wind Turbine Mortality in Golden Eagles	Original paper	2021	Wildlife Society Bulletin	Wildlife Soc B	10.1002/wsb.1197	Aquila chrysaetos	USA	various areas	2011	2016	Pb	ICP-MS	Yes	CRM	0.001	LOQ	NA	NA	NA	Control	25	0.65	Geometric mean	0.001	6.3	wet weight
27	Kanstrup et al. (2019)	Kanstrup, Niels	Kanstrup, N; Chriél, M; Dietz, R; Søndergaard, J; Balsby, T; Skovbjerg J; Sonne, C.	Lead and other trace elements in Danish birds of prey	Original paper	2019	Archives of Environmental Contamination and Toxicology	Arch Environ Con Tox	10.1007/s00244-019-00646-5	Aquila chrysaetos	Denmark	various areas	2013	2016	Pb	ICP-MS	Yes	CRM	NA	NA	NA	NA	NA	NA	2	0.05	Median	NA	NA	wet weight
27	Kanstrup et al. (2019)	Kanstrup, Niels	Kanstrup, N; Chriél, M; Dietz, R; Søndergaard, J; Balsby, T; Skovbjerg J; Sonne, C.	Lead and other trace elements in Danish birds of prey	Original paper	2019	Archives of Environmental Contamination and Toxicology	Arch Environ Con Tox	10.1007/s00244-019-00646-5	Aquila chrysaetos	Denmark	various areas	2013	2016	Cd	ICP-MS	Yes	CRM	NA	NA	NA	NA	NA	NA	2	0.16	Median	NA	NA	wet weight
27	Kanstrup et al. (2019)	Kanstrup, Niels	Kanstrup, N; Chriél, M; Dietz, R; Søndergaard, J; Balsby, T; Skovbjerg J; Sonne, C.	Lead and other trace elements in Danish birds of prey	Original paper	2019	Archives of Environmental Contamination and Toxicology	Arch Environ Con Tox	10.1007/s00244-019-00646-5	Aquila chrysaetos	Denmark	various areas	2013	2016	Hg	ICP-MS	Yes	CRM	NA	NA	NA	NA	NA	NA	2	0.33	Median	NA	NA	wet weight
27	Kanstrup et al. (2019)	Kanstrup, Niels	Kanstrup, N; Chriél, M; Dietz, R; Søndergaard, J; Balsby, T; Skovbjerg J; Sonne, C.	Lead and other trace elements in Danish birds of prey	Original paper	2019	Archives of Environmental Contamination and Toxicology	Arch Environ Con Tox	10.1007/s00244-019-00646-5	Aquila chrysaetos	Denmark	various areas	2013	2016	Se	ICP-MS	Yes	CRM	NA	NA	NA	NA	NA	NA	2	0.69	Median	NA	NA	wet weight
27	Kanstrup et al. (2019)	Kanstrup, Niels	Kanstrup, N; Chriél, M; Dietz, R; Søndergaard, J; Balsby, T; Skovbjerg J; Sonne, C.	Lead and other trace elements in Danish birds of prey	Original paper	2019	Archives of Environmental Contamination and Toxicology	Arch Environ Con Tox	10.1007/s00244-019-00646-5	Haliaeetus albicilla	Denmark	various areas	2013	2016	Pb	ICP-MS	Yes	CRM	NA	NA	NA	NA	NA	NA	12	0.08	Median	NA	NA	wet weight
27	Kanstrup et al. (2019)	Kanstrup, Niels	Kanstrup, N; Chriél, M; Dietz, R; Søndergaard, J; Balsby, T; Skovbjerg J; Sonne, C.	Lead and other trace elements in Danish birds of prey	Original paper	2019	Archives of Environmental Contamination and Toxicology	Arch Environ Con Tox	10.1007/s00244-019-00646-5	Haliaeetus albicilla	Denmark	various areas	2013	2016	Cd	ICP-MS	Yes	CRM	NA	NA	NA	NA	NA	NA	12	0.04	Median	NA	NA	wet weight
27	Kanstrup et al. (2019)	Kanstrup, Niels	Kanstrup, N; Chriél, M; Dietz, R; Søndergaard, J; Balsby, T; Skovbjerg J; Sonne, C.	Lead and other trace elements in Danish birds of prey	Original paper	2019	Archives of Environmental Contamination and Toxicology	Arch Environ Con Tox	10.1007/s00244-019-00646-5	Haliaeetus albicilla	Denmark	various areas	2013	2016	Hg	ICP-MS	Yes	CRM	NA	NA	NA	NA	NA	NA	12	1.28	Median	NA	NA	wet weight
27	Kanstrup et al. (2019)	Kanstrup, Niels	Kanstrup, N; Chriél, M; Dietz, R; Søndergaard, J; Balsby, T; Skovbjerg J; Sonne, C.	Lead and other trace elements in Danish birds of prey	Original paper	2019	Archives of Environmental Contamination and Toxicology	Arch Environ Con Tox	10.1007/s00244-019-00646-5	Haliaeetus albicilla	Denmark	various areas	2013	2016	Se	ICP-MS	Yes	CRM	NA	NA	NA	NA	NA	NA	12	2.03	Median	NA	NA	wet weight

## Sheet: Summary meta-data for s. review
Section/sub-section	Topic	Description	Further explanation	Checklist/meta-data	SR/SM		Answers
Title	Title	The title must indicate that it is either a systematic review or systematic map, and should indicate if it is an update/amendment: e.g. "…A systematic map update."	The title should normally be the same or very similar to the review question.	Meta-data	SR		Cadmium, lead and other trace elements in the liver of white-tailed sea eagle and golden eagle: A report from Poland and systematic review of existing evidence
Type of review	Type of review	Select one of the following types of review: systematic review, systematic review update, systematic review amendment, systematic review from a systematic map, systematic map, systematic map update, systematic map amendment	See CEE Guidance on systematic mapping (James et al. 2016), and on amendments and updates (Bayliss et al. 2016)	Meta-data	SR		systematic review
	Definition of the question components	Provide reference to the question key elements, e.g. population(s), intervention(s)/exposure(s), comparator(s), and outcome(s).	For other question types see CEE (2013), Leeds Institute of Health Sciences (2017)	Meta-data	SR		Provide information of the levels of selected toxic and trace elements in the liver of golden eagle (Aquila chrysaetos) and white-tailed eagle (Haliaeetus albicilla)
Methods	Protocol	Provide citation, DOI or open-access link to published protocol.	The protocol should be peer-reviewed and publicly available online (open access).	Meta-data	SR		NA
	Search string	Provide Boolean-style full search string and state the platform for which the string is formatted (e.g. Web of Science format)		Meta-data	SR		((white-tailed AND eagle*) OR (Haliaeetus AND albicilla) OR (golden AND eagle*) OR (Aquila AND chrysaetos)) AND ("toxic element*" OR "trace element*" OR "heavy metal*" OR "toxic metal*" OR "arsenic" OR "cadmium" OR "cobalt" OR "chromium" OR "copper" OR "iron" OR "magnesium" OR "manganese" OR "molybdenum" OR "lead" OR "selenium" OR "thallium" OR "uranium" OR "vanadium" OR "zinc"))
	Languages - bibliographic databases	List languages used in bibliographic database searches		Meta-data	SR		English
	Languages – grey literature	List languages used in organisational website searches and web-based search engines		Meta-data	SR		English
	Bibliographic databases	Provide the number of bibliographic databases searched		Meta-data	SR		3
	Web-based search engines	Provide the number of web-based search engines searched		Meta-data	SR		3
	Organisational websites	Provide the number of organisational websites searched		Meta-data	SR		0
	Number of search results	Provide the number of search results from bibliographic databases (including updates if conducted) prior to duplicate removal.	This number should not include web-based search engine or organisational website searches: this will help assessment of the efficiency of the primary search string.	Meta-data	SR		367
	Number of search results (-duplicates)	Provide the total number of search results from bibliographic database searches following duplicate removal.	This number should not include web-based search engine or organisational website searches: this will help assessment of the efficiency of the primary search string.	Meta-data	SR		204
	Title and abstract screening results	Provide the number of articles retained following title screening.	Optional if screening titles and abstracts together	Meta-data	SR		NA
	Abstract screening results	Provide the number of articles retained following abstract screening.	Optional if screening titles and abstracts together	Meta-data	SR		NA
	Title and abstract screening results	Provide the number of articles retained following title and abstract screening.	Optional if screening titles and abstracts separately	Meta-data	SR		99
	Retrieval results	Provide the number of articles retrieved at full text.		Meta-data	SR		97
	Full text screening results	Provide the number of articles retained following full text screening.		Meta-data	SR		50
	Critical appraisal results	Provide the number of studies excluded from further synthesis during critical appraisal.	Compulsory for SR if any studies not included in synthesis due to validity. Studies typically not excluded during optional critical appraisal in SM	Meta-data	SR		71
	Type of synthesis	State the type of synthesis conducted as part of the systematic map (narrative only) or systematic review (narrative only, narrative and quantitative, narrative and qualitative, narrative, qualitative and quantitative, narrative and mixed-methods)		Meta-data	SR		narrative only
